# Supplementary material for: Genetic assessment of residual feed intake as a feed efficiency trait in the Pacific white shrimp Litopenaeus vannamei
Source: Genet Sel Evol. 2017 Aug 4;49:61. doi: 10.1186/s12711-017-0334-1 (PMC5545049; doi:10.1186/s12711-017-0334-1)
Supplement: Supplementary file 1 — Additional file: Table S1. A pruned pedigree including animal ID, sire ID and dam ID. [file 12711_2017_334_MOESM1_ESM.csv]

AnimalID	SireID	DamID
A00F0001	0	0
A00F0002	0	0
A00F0003	0	0
A00F0008	0	0
A00F0009	0	0
A00F0029	0	0
A00F0032	0	0
A00F0034	0	0
A00F0039	0	0
A00F0040	0	0
A00F0041	0	0
A00F0043	0	0
A00F0044	0	0
A00F0048	0	0
A00F0049	0	0
A00F0052	0	0
A00F0054	0	0
PVASW11B101169G	0	0
PVASW11B103278G	0	0
PVASW11B102807J	0	0
PVASW11B104146G	0	0
PVASW11B104196G	0	0
PVASW11B104842J	0	0
PVASW11B101397G	0	0
PVASW11B104870J	0	0
PVASW11B105151G	0	0
PVASW11B108129G	0	0
PVASW11B106043G	0	0
PVASW11B108221G	0	0
PVASW11B102316G	0	0
PVASW11B104349G	0	0
PVASW11B107889J	0	0
PVASW11B101241G	0	0
PVASW11B107578G	0	0
PVASW11B106541J	0	0
PVASW11B106281G	0	0
PVASW12F000V359	0	0
PVASW12F000V389	0	0
PVASW12F000V393	0	0
PVASW12F000M724	0	0
PVASW12F000V335	0	0
PVASW12F000V338	0	0
PVASW12F000V352	0	0
PVASW12F000V329	0	0
A00M0001	0	0
A00M0004	0	0
A00M0002	0	0
A00M0036	0	0
A00M0007	0	0
A00M0033	0	0
A00M0022	0	0
A00M0008	0	0
A00M0030	0	0
A00M0042	0	0
A00M0047	0	0
A00M0023	0	0
A00M0038	0	0
A00M0025	0	0
A00M0045	0	0
A00M0034	0	0
A00M0035	0	0
A00M0050	0	0
A00M0058	0	0
PVASW11B101160G	0	0
PVASW11B101345G	0	0
PVASW11B102156G	0	0
PVASW11B103130G	0	0
PVASW11B104821J	0	0
PVASW11B105107G	0	0
PVASW11B105277G	0	0
PVASW11B106136G	0	0
PVASW11B106246G	0	0
PVASW11B107290G	0	0
PVASW11B108399G	0	0
PVASW11B108479G	0	0
PVASW11B108497J	0	0
PVASW11B108861J	0	0
PVASW11B102392G	0	0
PVASW11B103546G	0	0
PVASW11B106565J	0	0
PVASW11B105289G	0	0
PVASW11B108804J	0	0
PVASW12F000M784	0	0
PVASW12F000M797	0	0
PVASW12F000M762	0	0
PVASW12F000V421	0	0
PVASW12F000V433	0	0
PVASW12F000V439	0	0
PVASW12F000V440	0	0
PVASW12F000V437	0	0
B000B130	0	0
B000B444	0	0
B000B527	0	0
B000B583	0	0
B000B546	0	0
B000B216	0	0
B000B291	0	0
B000B323	0	0
B000B258	0	0
PVASW12G000V434	0	0
PVASW12G000V405	0	0
PVASW12G000M769	0	0
PVASW12G000V591	0	0
PVASW12G000V565	0	0
PVASW12G000M758	0	0
PVASW12G000M761	0	0
PVASW12G000M749	0	0
PVASW12G000V483	0	0
PVASW12G000V488	0	0
PVASW12G000M783	0	0
PVASW12G000V379	0	0
PVASW12G000M707	0	0
PVASW12G000V392	0	0
PVASW12G000V326	0	0
PVASW12G000V364	0	0
PVASW12G000V330	0	0
PVASW12G000V569	0	0
PVASW12G000V340	0	0
PVASW12G000V356	0	0
PVASW12G000V383	0	0
PVASW12G000M722	0	0
PVASW12G000M788	0	0
PVASW12G000V579	0	0
PVASW12G000V452	0	0
PVASW12G000V436	0	0
PVASW12G000V580	0	0
PVASW12G000V345	0	0
PVASW12G000V590	0	0
PVASW12G000V376	0	0
PVHWT13G0N0502J	PVASW12F000V421	PVASW12F000M724
PVHWT13G0N0543J	PVASW12F000V421	PVASW12F000M724
PVHWT13G0N0047J	PVASW12F000V440	PVASW12F000V352
PVHWT13G0N0+888	PVASW12F000V437	PVASW12F000V329
B000B427	A00M0001	A00F0001
B000B335	A00M0004	A00F0001
B000B507	A00M0002	A00F0002
B000B230	A00M0004	A00F0003
B000B377	A00M0022	A00F0008
B000B614	A00M0007	A00F0009
B000B466	A00M0045	A00F0029
B000B621	A00M0047	A00F0032
B000B577	A00M0030	A00F0034
B000B324	A00M0042	A00F0039
B000B160	A00M0008	A00F0040
B000B664	A00M0023	A00F0041
B000B547	A00M0036	A00F0041
B000B286	A00M0033	A00F0043
B000B404	A00M0050	A00F0044
B000B395	A00M0025	A00F0048
B000B175	A00M0058	A00F0048
B000B281	A00M0034	A00F0049
B000B155	A00M0038	A00F0052
B000B113	A00M0058	A00F0052
B000B162	A00M0035	A00F0054
G065F206	B000B583	B000B258
G000F200	B000B583	B000B258
PVASW12G000W134	PVASW11B101160G	PVASW11B101169G
PVASW12G000K424	PVASW11B101345G	PVASW11B103278G
PVASW12G000K052	PVASW11B101345G	PVASW11B103278G
PVASW12G000K310	PVASW11B101345G	PVASW11B103278G
PVASW12G000M281	PVASW11B102156G	PVASW11B104146G
PVASW12G000W261	PVASW11B103130G	PVASW11B104196G
PVASW12G000W255	PVASW11B103130G	PVASW11B104196G
PVASW12G000W251	PVASW11B103130G	PVASW11B104196G
PVASW12G000W245	PVASW11B103130G	PVASW11B104196G
PVASW12G000W243	PVASW11B103130G	PVASW11B104196G
PVASW12G000W246	PVASW11B103130G	PVASW11B104196G
PVASW12G000K374	PVASW11B104821J	PVASW11B104842J
PVASW12G000W041	PVASW11B104821J	PVASW11B104842J
PVASW12G000W039	PVASW11B104821J	PVASW11B104842J
PVASW12G000W033	PVASW11B104821J	PVASW11B104842J
PVASW12G000W070	PVASW11B105107G	PVASW11B101397G
PVASW12G000W075	PVASW11B105107G	PVASW11B101397G
PVASW12G000V597	PVASW11B106136G	PVASW11B105151G
PVASW12G000W197	PVASW11B106246G	PVASW11B108129G
PVASW12G000W193	PVASW11B106246G	PVASW11B108129G
PVASW12G000W204	PVASW11B106246G	PVASW11B108129G
PVASW12G000W229	PVASW11B107290G	PVASW11B106043G
PVASW12G000K797	PVASW11B107290G	PVASW11B106043G
PVASW12G000K746	PVASW11B107290G	PVASW11B106043G
PVASW12G000W221	PVASW11B107290G	PVASW11B106043G
PVASW12G000W222	PVASW11B107290G	PVASW11B106043G
PVASW12G000W013	PVASW11B108399G	PVASW11B108221G
PVASW12G000W095	PVASW11B108497J	PVASW11B104349G
PVASW12G000W276	PVASW11B108861J	PVASW11B107889J
PVASW12G000V502	PVASW11B102392G	PVASW11B101241G
PVASW12G000K178	PVASW11B106565J	PVASW11B106541J
PVASW12G000K636	PVASW11B103130G	PVASW11B104196G
PVASW12G000K128	PVASW11B105277G	PVASW11B104870J
PVASW12G000W192	PVASW11B106246G	PVASW11B108129G
PVASW12G000M469	PVASW11B108479G	PVASW11B102316G
PVASW12G000M377	PVASW11B105289G	PVASW11B102807J
PVASW12G000K837	PVASW11B108804J	PVASW11B106281G
PVASW12G000W062	PVASW11B105107G	PVASW11B101397G
PVASW12G000M001	PVASW11B108399G	PVASW11B108221G
PVASW12G000V599	PVASW11B103546G	PVASW11B107578G
PVHWT13G1M0030F	PVASW12G000V579	PVASW12G000V392
PVHWT13G1M0245F	PVASW12G000M769	PVASW12G000V379
PVHWT13G1M0253F	PVASW12G000V405	PVASW12G000V364
PVHWT13G1M0264F	PVASW12G000M749	PVASW12G000V392
PVHWT13G1M0502H	PVASW12G000M769	PVASW12G000V379
PVHWT13G1M0573H	PVASW12G000V436	PVASW12G000V590
PVHWT13G1M0675H	PVASW12G000M758	PVASW12G000V340
PVHWT13G1M0749H	PVASW12G000V579	PVASW12G000V392
PVHWT13G1M0831G	PVASW12G000V434	PVASW12G000V326
PVHWT13G1M0875G	PVASW12G000V452	PVASW12G000V345
PVHWT13G1M0970H	PVASW12G000V565	PVASW12G000V569
PVHWT13G1N0034I	PVASW12G000V434	PVASW12G000V326
PVHWT13G1N0071J	PVASW12G000M788	PVASW12G000V379
PVHWT13G1N0120J	PVASW12G000M788	PVASW12G000V379
PVHWT13G1N0257J	PVASW12G000V483	PVASW12G000V383
PVHWT13G1N0268I	PVASW12G000M783	PVASW12G000M722
PVHWT13G1N0280J	PVASW12G000V579	PVASW12G000V392
PVHWT13G1N0307I	PVASW12G000V565	PVASW12G000V569
PVHWT13G1N0335I	PVASW12G000V405	PVASW12G000V364
PVHWT13G1N0464J	PVASW12G000M749	PVASW12G000V392
PVHWT13G1N0519I	PVASW12G000M761	PVASW12G000V356
PVHWT13G1N0519J	PVASW12G000V580	PVASW12G000V376
PVHWT13G1N0529J	PVASW12G000V580	PVASW12G000V376
PVHWT13G1N0602I	PVASW12G000V580	PVASW12G000V376
PVHWT13G1N0664I	PVASW12G000V405	PVASW12G000V364
PVHWT13G1N0676I	PVASW12G000V580	PVASW12G000V376
PVHWT13G1N0829I	PVASW12G000M761	PVASW12G000V356
PVHWT13G1N0955I	PVASW12G000M749	PVASW12G000V392
PVHWT13G1N0965G	PVASW12G000V579	PVASW12G000V392
PVHWT13G1N0995I	PVASW12G000V591	PVASW12G000V330
PVHWT13G1N0686J	PVASW12F000M784	PVASW12F000V359
PVHWT13G1N0585J	PVASW12F000M797	PVASW12F000V389
PVHWT13G1N0895J	PVASW12F000M762	PVASW12F000V393
PVHWT13G1N0399J	PVASW12F000V433	PVASW12F000V335
PVHWT13G1N0956I	PVASW12G000V488	PVASW12G000M707
PVHWT13G1N0701J	PVASW12F000V439	PVASW12F000V338
PVHWT13G1N0524J	PVASW12F000M797	PVASW12F000V389
PVHWT13G1N0768J	PVASW12F000M784	PVASW12F000V359
PVHWT13G1N0694J	PVASW12F000V439	PVASW12F000V338
G072G686	B000B113	B000B546
G002848F	B000B324	B000B323
G008F557	B000B286	B000B291
G007F766	B000B281	B000B216
G071G483	B000B527	B000B621
G075G650	B000B130	B000B614
G056G950	B000B444	B000B404
G044G282	B000B175	B000B155
G024G370	B000B335	B000B160
G014G540	B000B395	B000B377
G041G787	B000B427	B000B466
G063935F	B000B507	B000B162
G076F130	B000B230	B000B664
G053F961	B000B547	B000B577
G100T261	G075G650	G065F206
PVHWT13G1M0014H	PVASW12G000M469	PVASW12G000V599
PVHWT13G1M0193F	PVASW12G000K424	PVASW12G000W221
PVHWT13G1M0470H	PVASW12G000K746	PVASW12G000W095
PVHWT13G1M0630H	PVASW12G000W070	PVASW12G000K052
PVHWT13G1M0948F	PVASW12G000W255	PVASW12G000W204
PVHWT13G1N0485J	PVASW12G000K178	PVASW12G000M377
PVHWT13G1N0033J	PVASW12G000W193	PVASW12G000W246
PVHWT13G1N0051I	PVASW12G000K797	PVASW12G000K310
PVHWT13G1N0065I	PVASW12G000M281	PVASW12G000V597
PVHWT13G1N0108I	PVASW12G000K128	PVASW12G000W062
PVHWT13G1N0117I	PVASW12G000W134	PVASW12G000W039
PVHWT13G1N0123J	PVASW12G000W197	PVASW12G000W243
PVHWT13G1N0139I	PVASW12G000K374	PVASW12G000W251
PVHWT13G1N0163J	PVASW12G000W075	PVASW12G000W222
PVHWT13G1N0171I	PVASW12G000K128	PVASW12G000W062
PVHWT13G1N0197I	PVASW12G000W192	PVASW12G000M001
PVHWT13G1N0202J	PVASW12G000W255	PVASW12G000W204
PVHWT13G1N0219J	PVASW12G000K636	PVASW12G000K837
PVHWT13G1N0328I	PVASW12G000W013	PVASW12G000W245
PVHWT13G1N0365I	PVASW12G000K636	PVASW12G000K837
PVHWT13G1N0374I	PVASW12G000W229	PVASW12G000W276
PVHWT13G1N0536I	PVASW12G000M469	PVASW12G000V599
PVHWT13G1N0602J	PVASW12G000W197	PVASW12G000W243
PVHWT13G1N0623I	PVASW12G000M281	PVASW12G000V597
PVHWT13G1N0765I	PVASW12G000V502	PVASW12G000W041
PVHWT13G1N0812I	PVASW12G000M469	PVASW12G000V599
PVHWT13G1N0815I	PVASW12G000W261	PVASW12G000W033
PVHWT13G1N0862I	PVASW12G000W134	PVASW12G000W039
PVHWT13G1N0885I	PVASW12G000K797	PVASW12G000K310
PVHWT13G1N0534I	PVASW12G000K797	PVASW12G000K310
PVHBH14G200B270	PVHWT13G1N0519J	PVHWT13G1N0955I
PVHBH14G200D689	PVHWT13G1N0768J	PVHWT13G1N0694J
PVHBH14G200D089	PVHWT13G1M0502H	PVHWT13G1M0749H
PVHBH14G200D316	PVHWT13G1N0529J	PVHWT13G1N0955I
PVHBH14G200D425	PVHWT13G1N0529J	PVHWT13G1N0955I
PVHBH14G100D811	PVHWT13G0N0047J	PVHWT13G0N0502J
PVHBH14G200J410	PVHWT13G1N0585J	PVHWT13G1N0686J
PVHBH14G200I191	PVHWT13G1N0280J	PVHWT13G1N0829I
PVHBH14G200I106	PVHWT13G1N0519I	PVHWT13G1N0965G
PVHBH14G200D772	PVHWT13G1N0071J	PVHWT13G1N0956I
PVHBH14G200D001	PVHWT13G1N0399J	PVHWT13G1N0895J
PVHBH14G200I477	PVHWT13G1N0524J	PVHWT13G1N0701J
PVHBH14G200D975	PVHWT13G1M0264F	PVHWT13G1N0602I
PVHBH14G100D749	PVHWT13G0N0+888	PVHWT13G0N0543J
PVHBH14G200I080	PVHWT13G1N0307I	PVHWT13G1N0664I
PVHBH14G200J411	PVHWT13G1N0585J	PVHWT13G1N0686J
G100T280	G044G282	G002848F
G100024U	G072G686	G008F557
G100048U	G014G540	G000F200
G100T231	G041G787	G007F766
PVHBH14G200B265	PVHWT13G1N0534I	PVHWT13G1N0995I
PVHBH14G200G781	PVHWT13G1N0328I	PVHWT13G1N0335I
PVHBH14G200B808	PVHWT13G1N0602J	PVHWT13G1M0245F
PVHBH14G200B810	PVHWT13G1N0602J	PVHWT13G1M0245F
PVHBH14G200B070	PVHWT13G1N0815I	PVHWT13G1N0257J
PVHBH14G200I472	PVHWT13G1N0328I	PVHWT13G1N0335I
PVHBH14G200J021	PVHWT13G1N0171I	PVHWT13G1M0831G
PVHBH14G200J019	PVHWT13G1N0171I	PVHWT13G1M0831G
PVHBH14G200J001	PVHWT13G1N0171I	PVHWT13G1M0831G
PVHBH14G200D898	PVHWT13G1N0171I	PVHWT13G1M0831G
PVHBH14G200I352	PVHWT13G1N0534I	PVHWT13G1N0995I
G100097U	G071G483	G053F961
G100T222	G056G950	G076F130
PVHBH14G200B465	PVHWT13G1M0573H	PVHWT13G1N0117I
PVHBH14G200D633	PVHWT13G1N0034I	PVHWT13G1M0193F
PVHBH14G200D614	PVHWT13G1M0970H	PVHWT13G1N0812I
PVHBH14G200B327	PVHWT13G1N0464J	PVHWT13G1M0948F
PVHBH14G200B355	PVHWT13G1N0464J	PVHWT13G1M0948F
PVHBH14G200B225	PVHWT13G1M0675H	PVHWT13G1N0033J
PVHBH14G200D475	PVHWT13G1M0030F	PVHWT13G1N0123J
PVHBH14G200D563	PVHWT13G1N0120J	PVHWT13G1N0163J
PVHBH14G200D728	PVHWT13G1N0268I	PVHWT13G1N0862I
PVHBH14G200D011	PVHWT13G1M0573H	PVHWT13G1N0117I
PVHBH14G200I478	PVHWT13G1M0573H	PVHWT13G1N0117I
PVHBH14G200I482	PVHWT13G1M0573H	PVHWT13G1N0117I
PVHBH14G200I487	PVHWT13G1M0970H	PVHWT13G1N0812I
PVHBH14G200I115	PVHWT13G1M0573H	PVHWT13G1N0117I
PVHBH14G200J297	PVHWT13G1M0030F	PVHWT13G1N0123J
PVHBH14G200I199	PVHWT13G1M0253F	PVHWT13G1N0536I
PVHBH14G200D841	PVHWT13G1M0875G	PVHWT13G1N0139I
PVHBH14G200I041	PVHWT13G1N0034I	PVHWT13G1M0193F
PVHBH14G200I194	PVHWT13G1N0034I	PVHWT13G1M0193F
PVHBH14G200I097	PVHWT13G1N0676I	PVHWT13G1N0202J
G100T230	G024G370	G063935F
PVHBH14G200G972	PVHWT13G1N0365I	PVHWT13G1N0885I
PVHBH14G200B032	PVHWT13G1N0623I	PVHWT13G1M0630H
PVHBH14G200B300	PVHWT13G1N0108I	PVHWT13G1N0219J
PVHBH14G200B304	PVHWT13G1N0108I	PVHWT13G1N0219J
PVHBH14G200B312	PVHWT13G1N0108I	PVHWT13G1N0219J
PVHBH14G200D362	PVHWT13G1N0197I	PVHWT13G1N0374I
PVHBH14G200D408	PVHWT13G1N0051I	PVHWT13G1N0765I
PVHBH14G200I474	PVHWT13G1N0365I	PVHWT13G1N0885I
PVHBH14G200D054	PVHWT13G1N0365I	PVHWT13G1N0885I
PVHBH14G200J903	PVHWT13G1M0014H	PVHWT13G1M0470H
PVHBH14G200I406	PVHWT13G1N0108I	PVHWT13G1N0219J
PVHBH14G200D288	PVHWT13G1N0485J	PVHWT13G1N0065I
PVHWT13G200976B	G100024U	G100T261
PVHWT13G200C464	G100T280	G100048U
PVHWT13G200736A	G100T230	G100T231
PVHWT13G200C143	G100097U	G100T222
PVHBH14G300J040	PVHWT13G200C143	PVHWT13G200C464
PVHBH14G300D411	PVHWT13G200736A	PVHWT13G200976B
PVHBH14G300D346	PVHWT13G200736A	PVHWT13G200976B
PVHBH15G3700210	PVHBH14G200I115	PVHBH14G300D346
PVHBH15G3700211	PVHBH14G200I115	PVHBH14G300D346
PVHBH15G3700212	PVHBH14G200I115	PVHBH14G300D346
PVHBH15G3700213	PVHBH14G200I115	PVHBH14G300D346
PVHBH15G3700214	PVHBH14G200I115	PVHBH14G300D346
PVHBH15G3700215	PVHBH14G200I115	PVHBH14G300D346
PVHBH15G3700216	PVHBH14G200I115	PVHBH14G300D346
PVHBH15G3700217	PVHBH14G200I115	PVHBH14G300D346
PVHBH15G3700218	PVHBH14G200I115	PVHBH14G300D346
PVHBH15G3700202	PVHBH14G200I115	PVHBH14G300D346
PVHBH15G3700203	PVHBH14G200I115	PVHBH14G300D346
PVHBH15G3700204	PVHBH14G200I115	PVHBH14G300D346
PVHBH15G3700205	PVHBH14G200I115	PVHBH14G300D346
PVHBH15G3700206	PVHBH14G200I115	PVHBH14G300D346
PVHBH15G3700208	PVHBH14G200I115	PVHBH14G300D346
PVHBH15G3700209	PVHBH14G200I115	PVHBH14G300D346
PVHBH15G3702301	PVHBH14G200I191	PVHBH14G200I199
PVHBH15G3702310	PVHBH14G200I191	PVHBH14G200I199
PVHBH15G3702311	PVHBH14G200I191	PVHBH14G200I199
PVHBH15G3702312	PVHBH14G200I191	PVHBH14G200I199
PVHBH15G3702313	PVHBH14G200I191	PVHBH14G200I199
PVHBH15G3702314	PVHBH14G200I191	PVHBH14G200I199
PVHBH15G3702315	PVHBH14G200I191	PVHBH14G200I199
PVHBH15G3702317	PVHBH14G200I191	PVHBH14G200I199
PVHBH15G3702318	PVHBH14G200I191	PVHBH14G200I199
PVHBH15G3702302	PVHBH14G200I191	PVHBH14G200I199
PVHBH15G3702303	PVHBH14G200I191	PVHBH14G200I199
PVHBH15G3702304	PVHBH14G200I191	PVHBH14G200I199
PVHBH15G3702305	PVHBH14G200I191	PVHBH14G200I199
PVHBH15G3702306	PVHBH14G200I191	PVHBH14G200I199
PVHBH15G3702307	PVHBH14G200I191	PVHBH14G200I199
PVHBH15G3702308	PVHBH14G200I191	PVHBH14G200I199
PVHBH15G3702309	PVHBH14G200I191	PVHBH14G200I199
PVHBH15G3702901	PVHBH14G200D475	PVHBH14G200D288
PVHBH15G3702910	PVHBH14G200D475	PVHBH14G200D288
PVHBH15G3702912	PVHBH14G200D475	PVHBH14G200D288
PVHBH15G3702913	PVHBH14G200D475	PVHBH14G200D288
PVHBH15G3702914	PVHBH14G200D475	PVHBH14G200D288
PVHBH15G3702915	PVHBH14G200D475	PVHBH14G200D288
PVHBH15G3702917	PVHBH14G200D475	PVHBH14G200D288
PVHBH15G3702918	PVHBH14G200D475	PVHBH14G200D288
PVHBH15G3702902	PVHBH14G200D475	PVHBH14G200D288
PVHBH15G3702903	PVHBH14G200D475	PVHBH14G200D288
PVHBH15G3702904	PVHBH14G200D475	PVHBH14G200D288
PVHBH15G3702905	PVHBH14G200D475	PVHBH14G200D288
PVHBH15G3702906	PVHBH14G200D475	PVHBH14G200D288
PVHBH15G3702907	PVHBH14G200D475	PVHBH14G200D288
PVHBH15G3702908	PVHBH14G200D475	PVHBH14G200D288
PVHBH15G3702909	PVHBH14G200D475	PVHBH14G200D288
PVHBH15G3704701	PVHBH14G200D425	PVHBH14G200D841
PVHBH15G3704710	PVHBH14G200D425	PVHBH14G200D841
PVHBH15G3704711	PVHBH14G200D425	PVHBH14G200D841
PVHBH15G3704712	PVHBH14G200D425	PVHBH14G200D841
PVHBH15G3704713	PVHBH14G200D425	PVHBH14G200D841
PVHBH15G3704714	PVHBH14G200D425	PVHBH14G200D841
PVHBH15G3704715	PVHBH14G200D425	PVHBH14G200D841
PVHBH15G3704716	PVHBH14G200D425	PVHBH14G200D841
PVHBH15G3704718	PVHBH14G200D425	PVHBH14G200D841
PVHBH15G3704702	PVHBH14G200D425	PVHBH14G200D841
PVHBH15G3704703	PVHBH14G200D425	PVHBH14G200D841
PVHBH15G3704704	PVHBH14G200D425	PVHBH14G200D841
PVHBH15G3704705	PVHBH14G200D425	PVHBH14G200D841
PVHBH15G3704706	PVHBH14G200D425	PVHBH14G200D841
PVHBH15G3704707	PVHBH14G200D425	PVHBH14G200D841
PVHBH15G3704708	PVHBH14G200D425	PVHBH14G200D841
PVHBH15G3704709	PVHBH14G200D425	PVHBH14G200D841
PVHBH15G3708201	PVHBH14G200B070	PVHBH14G200I080
PVHBH15G3708210	PVHBH14G200B070	PVHBH14G200I080
PVHBH15G3708211	PVHBH14G200B070	PVHBH14G200I080
PVHBH15G3708212	PVHBH14G200B070	PVHBH14G200I080
PVHBH15G3708213	PVHBH14G200B070	PVHBH14G200I080
PVHBH15G3708214	PVHBH14G200B070	PVHBH14G200I080
PVHBH15G3708215	PVHBH14G200B070	PVHBH14G200I080
PVHBH15G3708216	PVHBH14G200B070	PVHBH14G200I080
PVHBH15G3708217	PVHBH14G200B070	PVHBH14G200I080
PVHBH15G3708218	PVHBH14G200B070	PVHBH14G200I080
PVHBH15G3708202	PVHBH14G200B070	PVHBH14G200I080
PVHBH15G3708203	PVHBH14G200B070	PVHBH14G200I080
PVHBH15G3708204	PVHBH14G200B070	PVHBH14G200I080
PVHBH15G3708205	PVHBH14G200B070	PVHBH14G200I080
PVHBH15G3708206	PVHBH14G200B070	PVHBH14G200I080
PVHBH15G3708207	PVHBH14G200B070	PVHBH14G200I080
PVHBH15G3708209	PVHBH14G200B070	PVHBH14G200I080
PVHBH15G3713701	PVHBH14G200J410	PVHBH14G200J903
PVHBH15G3713710	PVHBH14G200J410	PVHBH14G200J903
PVHBH15G3713711	PVHBH14G200J410	PVHBH14G200J903
PVHBH15G3713713	PVHBH14G200J410	PVHBH14G200J903
PVHBH15G3713714	PVHBH14G200J410	PVHBH14G200J903
PVHBH15G3713702	PVHBH14G200J410	PVHBH14G200J903
PVHBH15G3713704	PVHBH14G200J410	PVHBH14G200J903
PVHBH15G3713705	PVHBH14G200J410	PVHBH14G200J903
PVHBH15G3713706	PVHBH14G200J410	PVHBH14G200J903
PVHBH15G3713707	PVHBH14G200J410	PVHBH14G200J903
PVHBH15G3713709	PVHBH14G200J410	PVHBH14G200J903
PVHBH15G3714201	PVHBH14G200I487	PVHBH14G200J411
PVHBH15G3714210	PVHBH14G200I487	PVHBH14G200J411
PVHBH15G3714211	PVHBH14G200I487	PVHBH14G200J411
PVHBH15G3714212	PVHBH14G200I487	PVHBH14G200J411
PVHBH15G3714213	PVHBH14G200I487	PVHBH14G200J411
PVHBH15G3714214	PVHBH14G200I487	PVHBH14G200J411
PVHBH15G3714215	PVHBH14G200I487	PVHBH14G200J411
PVHBH15G3714217	PVHBH14G200I487	PVHBH14G200J411
PVHBH15G3714218	PVHBH14G200I487	PVHBH14G200J411
PVHBH15G3714202	PVHBH14G200I487	PVHBH14G200J411
PVHBH15G3714203	PVHBH14G200I487	PVHBH14G200J411
PVHBH15G3714204	PVHBH14G200I487	PVHBH14G200J411
PVHBH15G3714205	PVHBH14G200I487	PVHBH14G200J411
PVHBH15G3714206	PVHBH14G200I487	PVHBH14G200J411
PVHBH15G3714207	PVHBH14G200I487	PVHBH14G200J411
PVHBH15G3714208	PVHBH14G200I487	PVHBH14G200J411
PVHBH15G3714209	PVHBH14G200I487	PVHBH14G200J411
PVHBH15G3714310	PVHBH14G100D811	PVHBH14G200J021
PVHBH15G3714312	PVHBH14G100D811	PVHBH14G200J021
PVHBH15G3714313	PVHBH14G100D811	PVHBH14G200J021
PVHBH15G3714314	PVHBH14G100D811	PVHBH14G200J021
PVHBH15G3714315	PVHBH14G100D811	PVHBH14G200J021
PVHBH15G3714316	PVHBH14G100D811	PVHBH14G200J021
PVHBH15G3714318	PVHBH14G100D811	PVHBH14G200J021
PVHBH15G3714302	PVHBH14G100D811	PVHBH14G200J021
PVHBH15G3714303	PVHBH14G100D811	PVHBH14G200J021
PVHBH15G3714304	PVHBH14G100D811	PVHBH14G200J021
PVHBH15G3714305	PVHBH14G100D811	PVHBH14G200J021
PVHBH15G3714306	PVHBH14G100D811	PVHBH14G200J021
PVHBH15G3714307	PVHBH14G100D811	PVHBH14G200J021
PVHBH15G3714308	PVHBH14G100D811	PVHBH14G200J021
PVHBH15G3714309	PVHBH14G100D811	PVHBH14G200J021
PVHBH15G3714601	PVHBH14G200I482	PVHBH14G200B265
PVHBH15G3714610	PVHBH14G200I482	PVHBH14G200B265
PVHBH15G3714612	PVHBH14G200I482	PVHBH14G200B265
PVHBH15G3714613	PVHBH14G200I482	PVHBH14G200B265
PVHBH15G3714614	PVHBH14G200I482	PVHBH14G200B265
PVHBH15G3714616	PVHBH14G200I482	PVHBH14G200B265
PVHBH15G3714617	PVHBH14G200I482	PVHBH14G200B265
PVHBH15G3714618	PVHBH14G200I482	PVHBH14G200B265
PVHBH15G3714603	PVHBH14G200I482	PVHBH14G200B265
PVHBH15G3714604	PVHBH14G200I482	PVHBH14G200B265
PVHBH15G3714605	PVHBH14G200I482	PVHBH14G200B265
PVHBH15G3714606	PVHBH14G200I482	PVHBH14G200B265
PVHBH15G3714608	PVHBH14G200I482	PVHBH14G200B265
PVHBH15G3714609	PVHBH14G200I482	PVHBH14G200B265
PVHBH15G3715201	PVHBH14G200D475	PVHBH14G300D411
PVHBH15G3715210	PVHBH14G200D475	PVHBH14G300D411
PVHBH15G3715211	PVHBH14G200D475	PVHBH14G300D411
PVHBH15G3715212	PVHBH14G200D475	PVHBH14G300D411
PVHBH15G3715213	PVHBH14G200D475	PVHBH14G300D411
PVHBH15G3715214	PVHBH14G200D475	PVHBH14G300D411
PVHBH15G3715215	PVHBH14G200D475	PVHBH14G300D411
PVHBH15G3715216	PVHBH14G200D475	PVHBH14G300D411
PVHBH15G3715217	PVHBH14G200D475	PVHBH14G300D411
PVHBH15G3715218	PVHBH14G200D475	PVHBH14G300D411
PVHBH15G3715202	PVHBH14G200D475	PVHBH14G300D411
PVHBH15G3715203	PVHBH14G200D475	PVHBH14G300D411
PVHBH15G3715204	PVHBH14G200D475	PVHBH14G300D411
PVHBH15G3715205	PVHBH14G200D475	PVHBH14G300D411
PVHBH15G3715206	PVHBH14G200D475	PVHBH14G300D411
PVHBH15G3715207	PVHBH14G200D475	PVHBH14G300D411
PVHBH15G3715208	PVHBH14G200D475	PVHBH14G300D411
PVHBH15G3715209	PVHBH14G200D475	PVHBH14G300D411
PVHBH15G3715411	PVHBH14G200I478	PVHBH14G200B808
PVHBH15G3715412	PVHBH14G200I478	PVHBH14G200B808
PVHBH15G3715414	PVHBH14G200I478	PVHBH14G200B808
PVHBH15G3715416	PVHBH14G200I478	PVHBH14G200B808
PVHBH15G3715417	PVHBH14G200I478	PVHBH14G200B808
PVHBH15G3715404	PVHBH14G200I478	PVHBH14G200B808
PVHBH15G3715405	PVHBH14G200I478	PVHBH14G200B808
PVHBH15G3715406	PVHBH14G200I478	PVHBH14G200B808
PVHBH15G3715407	PVHBH14G200I478	PVHBH14G200B808
PVHBH15G3715408	PVHBH14G200I478	PVHBH14G200B808
PVHBH15G3715409	PVHBH14G200I478	PVHBH14G200B808
PVHBH15G3715601	PVHBH14G200D408	PVHBH14G300D346
PVHBH15G3715610	PVHBH14G200D408	PVHBH14G300D346
PVHBH15G3715612	PVHBH14G200D408	PVHBH14G300D346
PVHBH15G3715613	PVHBH14G200D408	PVHBH14G300D346
PVHBH15G3715614	PVHBH14G200D408	PVHBH14G300D346
PVHBH15G3715615	PVHBH14G200D408	PVHBH14G300D346
PVHBH15G3715616	PVHBH14G200D408	PVHBH14G300D346
PVHBH15G3715617	PVHBH14G200D408	PVHBH14G300D346
PVHBH15G3715618	PVHBH14G200D408	PVHBH14G300D346
PVHBH15G3715603	PVHBH14G200D408	PVHBH14G300D346
PVHBH15G3715604	PVHBH14G200D408	PVHBH14G300D346
PVHBH15G3715605	PVHBH14G200D408	PVHBH14G300D346
PVHBH15G3715606	PVHBH14G200D408	PVHBH14G300D346
PVHBH15G3715608	PVHBH14G200D408	PVHBH14G300D346
PVHBH15G3715609	PVHBH14G200D408	PVHBH14G300D346
PVHBH15G3715701	PVHBH14G200G972	PVHBH14G200D689
PVHBH15G3715711	PVHBH14G200G972	PVHBH14G200D689
PVHBH15G3715712	PVHBH14G200G972	PVHBH14G200D689
PVHBH15G3715713	PVHBH14G200G972	PVHBH14G200D689
PVHBH15G3715714	PVHBH14G200G972	PVHBH14G200D689
PVHBH15G3715715	PVHBH14G200G972	PVHBH14G200D689
PVHBH15G3715716	PVHBH14G200G972	PVHBH14G200D689
PVHBH15G3715718	PVHBH14G200G972	PVHBH14G200D689
PVHBH15G3715702	PVHBH14G200G972	PVHBH14G200D689
PVHBH15G3715703	PVHBH14G200G972	PVHBH14G200D689
PVHBH15G3715704	PVHBH14G200G972	PVHBH14G200D689
PVHBH15G3715705	PVHBH14G200G972	PVHBH14G200D689
PVHBH15G3715706	PVHBH14G200G972	PVHBH14G200D689
PVHBH15G3715707	PVHBH14G200G972	PVHBH14G200D689
PVHBH15G3715708	PVHBH14G200G972	PVHBH14G200D689
PVHBH15G3715709	PVHBH14G200G972	PVHBH14G200D689
PVHBH15G3715801	PVHBH14G200I477	PVHBH14G200D614
PVHBH15G3715810	PVHBH14G200I477	PVHBH14G200D614
PVHBH15G3715811	PVHBH14G200I477	PVHBH14G200D614
PVHBH15G3715813	PVHBH14G200I477	PVHBH14G200D614
PVHBH15G3715814	PVHBH14G200I477	PVHBH14G200D614
PVHBH15G3715815	PVHBH14G200I477	PVHBH14G200D614
PVHBH15G3715816	PVHBH14G200I477	PVHBH14G200D614
PVHBH15G3715802	PVHBH14G200I477	PVHBH14G200D614
PVHBH15G3715804	PVHBH14G200I477	PVHBH14G200D614
PVHBH15G3715805	PVHBH14G200I477	PVHBH14G200D614
PVHBH15G3715806	PVHBH14G200I477	PVHBH14G200D614
PVHBH15G3715807	PVHBH14G200I477	PVHBH14G200D614
PVHBH15G3715808	PVHBH14G200I477	PVHBH14G200D614
PVHBH15G3715809	PVHBH14G200I477	PVHBH14G200D614
PVHBH15G3716001	PVHBH14G200B270	PVHBH14G200I097
PVHBH15G3716010	PVHBH14G200B270	PVHBH14G200I097
PVHBH15G3716011	PVHBH14G200B270	PVHBH14G200I097
PVHBH15G3716012	PVHBH14G200B270	PVHBH14G200I097
PVHBH15G3716013	PVHBH14G200B270	PVHBH14G200I097
PVHBH15G3716014	PVHBH14G200B270	PVHBH14G200I097
PVHBH15G3716015	PVHBH14G200B270	PVHBH14G200I097
PVHBH15G3716016	PVHBH14G200B270	PVHBH14G200I097
PVHBH15G3716017	PVHBH14G200B270	PVHBH14G200I097
PVHBH15G3716018	PVHBH14G200B270	PVHBH14G200I097
PVHBH15G3716002	PVHBH14G200B270	PVHBH14G200I097
PVHBH15G3716003	PVHBH14G200B270	PVHBH14G200I097
PVHBH15G3716004	PVHBH14G200B270	PVHBH14G200I097
PVHBH15G3716005	PVHBH14G200B270	PVHBH14G200I097
PVHBH15G3716006	PVHBH14G200B270	PVHBH14G200I097
PVHBH15G3716007	PVHBH14G200B270	PVHBH14G200I097
PVHBH15G3716008	PVHBH14G200B270	PVHBH14G200I097
PVHBH15G3716201	PVHBH14G200I474	PVHBH14G300J040
PVHBH15G3716213	PVHBH14G200I474	PVHBH14G300J040
PVHBH15G3716214	PVHBH14G200I474	PVHBH14G300J040
PVHBH15G3716216	PVHBH14G200I474	PVHBH14G300J040
PVHBH15G3716218	PVHBH14G200I474	PVHBH14G300J040
PVHBH15G3716202	PVHBH14G200I474	PVHBH14G300J040
PVHBH15G3716203	PVHBH14G200I474	PVHBH14G300J040
PVHBH15G3716204	PVHBH14G200I474	PVHBH14G300J040
PVHBH15G3716205	PVHBH14G200I474	PVHBH14G300J040
PVHBH15G3716206	PVHBH14G200I474	PVHBH14G300J040
PVHBH15G3716207	PVHBH14G200I474	PVHBH14G300J040
PVHBH15G3716208	PVHBH14G200I474	PVHBH14G300J040
PVHBH15G3716209	PVHBH14G200I474	PVHBH14G300J040
PVHBH15G3716301	PVHBH14G200I474	PVHBH14G200B300
PVHBH15G3716310	PVHBH14G200I474	PVHBH14G200B300
PVHBH15G3716311	PVHBH14G200I474	PVHBH14G200B300
PVHBH15G3716312	PVHBH14G200I474	PVHBH14G200B300
PVHBH15G3716313	PVHBH14G200I474	PVHBH14G200B300
PVHBH15G3716314	PVHBH14G200I474	PVHBH14G200B300
PVHBH15G3716316	PVHBH14G200I474	PVHBH14G200B300
PVHBH15G3716317	PVHBH14G200I474	PVHBH14G200B300
PVHBH15G3716318	PVHBH14G200I474	PVHBH14G200B300
PVHBH15G3716302	PVHBH14G200I474	PVHBH14G200B300
PVHBH15G3716303	PVHBH14G200I474	PVHBH14G200B300
PVHBH15G3716304	PVHBH14G200I474	PVHBH14G200B300
PVHBH15G3716305	PVHBH14G200I474	PVHBH14G200B300
PVHBH15G3716307	PVHBH14G200I474	PVHBH14G200B300
PVHBH15G3716308	PVHBH14G200I474	PVHBH14G200B300
PVHBH15G3716309	PVHBH14G200I474	PVHBH14G200B300
PVHBH15G3716601	PVHBH14G200D728	PVHBH14G200D089
PVHBH15G3716612	PVHBH14G200D728	PVHBH14G200D089
PVHBH15G3716613	PVHBH14G200D728	PVHBH14G200D089
PVHBH15G3716615	PVHBH14G200D728	PVHBH14G200D089
PVHBH15G3716616	PVHBH14G200D728	PVHBH14G200D089
PVHBH15G3716617	PVHBH14G200D728	PVHBH14G200D089
PVHBH15G3716618	PVHBH14G200D728	PVHBH14G200D089
PVHBH15G3716602	PVHBH14G200D728	PVHBH14G200D089
PVHBH15G3716603	PVHBH14G200D728	PVHBH14G200D089
PVHBH15G3716604	PVHBH14G200D728	PVHBH14G200D089
PVHBH15G3716605	PVHBH14G200D728	PVHBH14G200D089
PVHBH15G3716606	PVHBH14G200D728	PVHBH14G200D089
PVHBH15G3716607	PVHBH14G200D728	PVHBH14G200D089
PVHBH15G3716608	PVHBH14G200D728	PVHBH14G200D089
PVHBH15G3716609	PVHBH14G200D728	PVHBH14G200D089
PVHBH15G3716701	PVHBH14G200D728	PVHBH14G200J019
PVHBH15G3716711	PVHBH14G200D728	PVHBH14G200J019
PVHBH15G3716712	PVHBH14G200D728	PVHBH14G200J019
PVHBH15G3716713	PVHBH14G200D728	PVHBH14G200J019
PVHBH15G3716714	PVHBH14G200D728	PVHBH14G200J019
PVHBH15G3716716	PVHBH14G200D728	PVHBH14G200J019
PVHBH15G3716717	PVHBH14G200D728	PVHBH14G200J019
PVHBH15G3716718	PVHBH14G200D728	PVHBH14G200J019
PVHBH15G3716702	PVHBH14G200D728	PVHBH14G200J019
PVHBH15G3716703	PVHBH14G200D728	PVHBH14G200J019
PVHBH15G3716704	PVHBH14G200D728	PVHBH14G200J019
PVHBH15G3716705	PVHBH14G200D728	PVHBH14G200J019
PVHBH15G3716706	PVHBH14G200D728	PVHBH14G200J019
PVHBH15G3716707	PVHBH14G200D728	PVHBH14G200J019
PVHBH15G3716708	PVHBH14G200D728	PVHBH14G200J019
PVHBH15G3716709	PVHBH14G200D728	PVHBH14G200J019
PVHBH15G3717201	PVHBH14G200B225	PVHBH14G200B327
PVHBH15G3717210	PVHBH14G200B225	PVHBH14G200B327
PVHBH15G3717211	PVHBH14G200B225	PVHBH14G200B327
PVHBH15G3717212	PVHBH14G200B225	PVHBH14G200B327
PVHBH15G3717213	PVHBH14G200B225	PVHBH14G200B327
PVHBH15G3717215	PVHBH14G200B225	PVHBH14G200B327
PVHBH15G3717216	PVHBH14G200B225	PVHBH14G200B327
PVHBH15G3717217	PVHBH14G200B225	PVHBH14G200B327
PVHBH15G3717202	PVHBH14G200B225	PVHBH14G200B327
PVHBH15G3717203	PVHBH14G200B225	PVHBH14G200B327
PVHBH15G3717204	PVHBH14G200B225	PVHBH14G200B327
PVHBH15G3717206	PVHBH14G200B225	PVHBH14G200B327
PVHBH15G3717301	PVHBH14G200D563	PVHBH14G200J001
PVHBH15G3717310	PVHBH14G200D563	PVHBH14G200J001
PVHBH15G3717311	PVHBH14G200D563	PVHBH14G200J001
PVHBH15G3717313	PVHBH14G200D563	PVHBH14G200J001
PVHBH15G3717314	PVHBH14G200D563	PVHBH14G200J001
PVHBH15G3717315	PVHBH14G200D563	PVHBH14G200J001
PVHBH15G3717316	PVHBH14G200D563	PVHBH14G200J001
PVHBH15G3717317	PVHBH14G200D563	PVHBH14G200J001
PVHBH15G3717318	PVHBH14G200D563	PVHBH14G200J001
PVHBH15G3717302	PVHBH14G200D563	PVHBH14G200J001
PVHBH15G3717303	PVHBH14G200D563	PVHBH14G200J001
PVHBH15G3717304	PVHBH14G200D563	PVHBH14G200J001
PVHBH15G3717306	PVHBH14G200D563	PVHBH14G200J001
PVHBH15G3717307	PVHBH14G200D563	PVHBH14G200J001
PVHBH15G3717308	PVHBH14G200D563	PVHBH14G200J001
PVHBH15G3717801	PVHBH14G200I472	PVHBH14G200I406
PVHBH15G3717810	PVHBH14G200I472	PVHBH14G200I406
PVHBH15G3717811	PVHBH14G200I472	PVHBH14G200I406
PVHBH15G3717812	PVHBH14G200I472	PVHBH14G200I406
PVHBH15G3717813	PVHBH14G200I472	PVHBH14G200I406
PVHBH15G3717814	PVHBH14G200I472	PVHBH14G200I406
PVHBH15G3717815	PVHBH14G200I472	PVHBH14G200I406
PVHBH15G3717816	PVHBH14G200I472	PVHBH14G200I406
PVHBH15G3717818	PVHBH14G200I472	PVHBH14G200I406
PVHBH15G3717803	PVHBH14G200I472	PVHBH14G200I406
PVHBH15G3717804	PVHBH14G200I472	PVHBH14G200I406
PVHBH15G3717805	PVHBH14G200I472	PVHBH14G200I406
PVHBH15G3717806	PVHBH14G200I472	PVHBH14G200I406
PVHBH15G3717808	PVHBH14G200I472	PVHBH14G200I406
PVHBH15G3717809	PVHBH14G200I472	PVHBH14G200I406
PVHBH15G3718101	PVHBH14G200D011	PVHBH14G200I041
PVHBH15G3718110	PVHBH14G200D011	PVHBH14G200I041
PVHBH15G3718113	PVHBH14G200D011	PVHBH14G200I041
PVHBH15G3718114	PVHBH14G200D011	PVHBH14G200I041
PVHBH15G3718115	PVHBH14G200D011	PVHBH14G200I041
PVHBH15G3718118	PVHBH14G200D011	PVHBH14G200I041
PVHBH15G3718103	PVHBH14G200D011	PVHBH14G200I041
PVHBH15G3718104	PVHBH14G200D011	PVHBH14G200I041
PVHBH15G3718105	PVHBH14G200D011	PVHBH14G200I041
PVHBH15G3718106	PVHBH14G200D011	PVHBH14G200I041
PVHBH15G3718109	PVHBH14G200D011	PVHBH14G200I041
PVHBH15G3718601	PVHBH14G200D316	PVHBH14G100D749
PVHBH15G3718613	PVHBH14G200D316	PVHBH14G100D749
PVHBH15G3718614	PVHBH14G200D316	PVHBH14G100D749
PVHBH15G3718618	PVHBH14G200D316	PVHBH14G100D749
PVHBH15G3718603	PVHBH14G200D316	PVHBH14G100D749
PVHBH15G3718605	PVHBH14G200D316	PVHBH14G100D749
PVHBH15G3718606	PVHBH14G200D316	PVHBH14G100D749
PVHBH15G3718607	PVHBH14G200D316	PVHBH14G100D749
PVHBH15G3718608	PVHBH14G200D316	PVHBH14G100D749
PVHBH15G3718901	PVHBH14G200I106	PVHBH14G200I199
PVHBH15G3718910	PVHBH14G200I106	PVHBH14G200I199
PVHBH15G3718911	PVHBH14G200I106	PVHBH14G200I199
PVHBH15G3718912	PVHBH14G200I106	PVHBH14G200I199
PVHBH15G3718913	PVHBH14G200I106	PVHBH14G200I199
PVHBH15G3718914	PVHBH14G200I106	PVHBH14G200I199
PVHBH15G3718915	PVHBH14G200I106	PVHBH14G200I199
PVHBH15G3718916	PVHBH14G200I106	PVHBH14G200I199
PVHBH15G3718918	PVHBH14G200I106	PVHBH14G200I199
PVHBH15G3718902	PVHBH14G200I106	PVHBH14G200I199
PVHBH15G3718903	PVHBH14G200I106	PVHBH14G200I199
PVHBH15G3718904	PVHBH14G200I106	PVHBH14G200I199
PVHBH15G3718905	PVHBH14G200I106	PVHBH14G200I199
PVHBH15G3718907	PVHBH14G200I106	PVHBH14G200I199
PVHBH15G3718908	PVHBH14G200I106	PVHBH14G200I199
PVHBH15G3718909	PVHBH14G200I106	PVHBH14G200I199
PVHBH15G3719401	PVHBH14G200D001	PVHBH14G200B810
PVHBH15G3719410	PVHBH14G200D001	PVHBH14G200B810
PVHBH15G3719412	PVHBH14G200D001	PVHBH14G200B810
PVHBH15G3719413	PVHBH14G200D001	PVHBH14G200B810
PVHBH15G3719414	PVHBH14G200D001	PVHBH14G200B810
PVHBH15G3719415	PVHBH14G200D001	PVHBH14G200B810
PVHBH15G3719416	PVHBH14G200D001	PVHBH14G200B810
PVHBH15G3719417	PVHBH14G200D001	PVHBH14G200B810
PVHBH15G3719402	PVHBH14G200D001	PVHBH14G200B810
PVHBH15G3719403	PVHBH14G200D001	PVHBH14G200B810
PVHBH15G3719404	PVHBH14G200D001	PVHBH14G200B810
PVHBH15G3719405	PVHBH14G200D001	PVHBH14G200B810
PVHBH15G3719406	PVHBH14G200D001	PVHBH14G200B810
PVHBH15G3719407	PVHBH14G200D001	PVHBH14G200B810
PVHBH15G3719408	PVHBH14G200D001	PVHBH14G200B810
PVHBH15G3719409	PVHBH14G200D001	PVHBH14G200B810
PVHBH15G3720101	PVHBH14G200B304	PVHBH14G200D633
PVHBH15G3720110	PVHBH14G200B304	PVHBH14G200D633
PVHBH15G3720111	PVHBH14G200B304	PVHBH14G200D633
PVHBH15G3720112	PVHBH14G200B304	PVHBH14G200D633
PVHBH15G3720114	PVHBH14G200B304	PVHBH14G200D633
PVHBH15G3720115	PVHBH14G200B304	PVHBH14G200D633
PVHBH15G3720116	PVHBH14G200B304	PVHBH14G200D633
PVHBH15G3720117	PVHBH14G200B304	PVHBH14G200D633
PVHBH15G3720118	PVHBH14G200B304	PVHBH14G200D633
PVHBH15G3720102	PVHBH14G200B304	PVHBH14G200D633
PVHBH15G3720103	PVHBH14G200B304	PVHBH14G200D633
PVHBH15G3720104	PVHBH14G200B304	PVHBH14G200D633
PVHBH15G3720105	PVHBH14G200B304	PVHBH14G200D633
PVHBH15G3720106	PVHBH14G200B304	PVHBH14G200D633
PVHBH15G3720107	PVHBH14G200B304	PVHBH14G200D633
PVHBH15G3720108	PVHBH14G200B304	PVHBH14G200D633
PVHBH15G3720109	PVHBH14G200B304	PVHBH14G200D633
PVHBH15G3720201	PVHBH14G200B032	PVHBH14G200J297
PVHBH15G3720210	PVHBH14G200B032	PVHBH14G200J297
PVHBH15G3720211	PVHBH14G200B032	PVHBH14G200J297
PVHBH15G3720213	PVHBH14G200B032	PVHBH14G200J297
PVHBH15G3720214	PVHBH14G200B032	PVHBH14G200J297
PVHBH15G3720215	PVHBH14G200B032	PVHBH14G200J297
PVHBH15G3720216	PVHBH14G200B032	PVHBH14G200J297
PVHBH15G3720217	PVHBH14G200B032	PVHBH14G200J297
PVHBH15G3720218	PVHBH14G200B032	PVHBH14G200J297
PVHBH15G3720202	PVHBH14G200B032	PVHBH14G200J297
PVHBH15G3720203	PVHBH14G200B032	PVHBH14G200J297
PVHBH15G3720204	PVHBH14G200B032	PVHBH14G200J297
PVHBH15G3720205	PVHBH14G200B032	PVHBH14G200J297
PVHBH15G3720206	PVHBH14G200B032	PVHBH14G200J297
PVHBH15G3720207	PVHBH14G200B032	PVHBH14G200J297
PVHBH15G3720208	PVHBH14G200B032	PVHBH14G200J297
PVHBH15G3720209	PVHBH14G200B032	PVHBH14G200J297
PVHBH15G3720301	PVHBH14G200D975	PVHBH14G200J021
PVHBH15G3720310	PVHBH14G200D975	PVHBH14G200J021
PVHBH15G3720311	PVHBH14G200D975	PVHBH14G200J021
PVHBH15G3720312	PVHBH14G200D975	PVHBH14G200J021
PVHBH15G3720313	PVHBH14G200D975	PVHBH14G200J021
PVHBH15G3720314	PVHBH14G200D975	PVHBH14G200J021
PVHBH15G3720315	PVHBH14G200D975	PVHBH14G200J021
PVHBH15G3720316	PVHBH14G200D975	PVHBH14G200J021
PVHBH15G3720317	PVHBH14G200D975	PVHBH14G200J021
PVHBH15G3720318	PVHBH14G200D975	PVHBH14G200J021
PVHBH15G3720302	PVHBH14G200D975	PVHBH14G200J021
PVHBH15G3720303	PVHBH14G200D975	PVHBH14G200J021
PVHBH15G3720304	PVHBH14G200D975	PVHBH14G200J021
PVHBH15G3720305	PVHBH14G200D975	PVHBH14G200J021
PVHBH15G3720306	PVHBH14G200D975	PVHBH14G200J021
PVHBH15G3720307	PVHBH14G200D975	PVHBH14G200J021
PVHBH15G3720308	PVHBH14G200D975	PVHBH14G200J021
PVHBH15G3720309	PVHBH14G200D975	PVHBH14G200J021
PVHBH15G3720701	PVHBH14G200D772	PVHBH14G200B465
PVHBH15G3720710	PVHBH14G200D772	PVHBH14G200B465
PVHBH15G3720711	PVHBH14G200D772	PVHBH14G200B465
PVHBH15G3720712	PVHBH14G200D772	PVHBH14G200B465
PVHBH15G3720713	PVHBH14G200D772	PVHBH14G200B465
PVHBH15G3720714	PVHBH14G200D772	PVHBH14G200B465
PVHBH15G3720715	PVHBH14G200D772	PVHBH14G200B465
PVHBH15G3720716	PVHBH14G200D772	PVHBH14G200B465
PVHBH15G3720717	PVHBH14G200D772	PVHBH14G200B465
PVHBH15G3720718	PVHBH14G200D772	PVHBH14G200B465
PVHBH15G3720702	PVHBH14G200D772	PVHBH14G200B465
PVHBH15G3720703	PVHBH14G200D772	PVHBH14G200B465
PVHBH15G3720704	PVHBH14G200D772	PVHBH14G200B465
PVHBH15G3720705	PVHBH14G200D772	PVHBH14G200B465
PVHBH15G3720706	PVHBH14G200D772	PVHBH14G200B465
PVHBH15G3720707	PVHBH14G200D772	PVHBH14G200B465
PVHBH15G3720708	PVHBH14G200D772	PVHBH14G200B465
PVHBH15G3720709	PVHBH14G200D772	PVHBH14G200B465
PVHBH15G3721801	PVHBH14G200D362	PVHBH14G200D898
PVHBH15G3721810	PVHBH14G200D362	PVHBH14G200D898
PVHBH15G3721812	PVHBH14G200D362	PVHBH14G200D898
PVHBH15G3721813	PVHBH14G200D362	PVHBH14G200D898
PVHBH15G3721814	PVHBH14G200D362	PVHBH14G200D898
PVHBH15G3721815	PVHBH14G200D362	PVHBH14G200D898
PVHBH15G3721816	PVHBH14G200D362	PVHBH14G200D898
PVHBH15G3721817	PVHBH14G200D362	PVHBH14G200D898
PVHBH15G3721818	PVHBH14G200D362	PVHBH14G200D898
PVHBH15G3721802	PVHBH14G200D362	PVHBH14G200D898
PVHBH15G3721803	PVHBH14G200D362	PVHBH14G200D898
PVHBH15G3721806	PVHBH14G200D362	PVHBH14G200D898
PVHBH15G3721807	PVHBH14G200D362	PVHBH14G200D898
PVHBH15G3721808	PVHBH14G200D362	PVHBH14G200D898
PVHBH15G3721809	PVHBH14G200D362	PVHBH14G200D898
PVHBH15G3722001	PVHBH14G200B312	PVHBH14G200G781
PVHBH15G3722010	PVHBH14G200B312	PVHBH14G200G781
PVHBH15G3722011	PVHBH14G200B312	PVHBH14G200G781
PVHBH15G3722013	PVHBH14G200B312	PVHBH14G200G781
PVHBH15G3722014	PVHBH14G200B312	PVHBH14G200G781
PVHBH15G3722015	PVHBH14G200B312	PVHBH14G200G781
PVHBH15G3722016	PVHBH14G200B312	PVHBH14G200G781
PVHBH15G3722017	PVHBH14G200B312	PVHBH14G200G781
PVHBH15G3722018	PVHBH14G200B312	PVHBH14G200G781
PVHBH15G3722003	PVHBH14G200B312	PVHBH14G200G781
PVHBH15G3722005	PVHBH14G200B312	PVHBH14G200G781
PVHBH15G3722006	PVHBH14G200B312	PVHBH14G200G781
PVHBH15G3722007	PVHBH14G200B312	PVHBH14G200G781
PVHBH15G3722008	PVHBH14G200B312	PVHBH14G200G781
PVHBH15G3722301	PVHBH14G200B355	PVHBH14G200I194
PVHBH15G3722310	PVHBH14G200B355	PVHBH14G200I194
PVHBH15G3722311	PVHBH14G200B355	PVHBH14G200I194
PVHBH15G3722312	PVHBH14G200B355	PVHBH14G200I194
PVHBH15G3722313	PVHBH14G200B355	PVHBH14G200I194
PVHBH15G3722314	PVHBH14G200B355	PVHBH14G200I194
PVHBH15G3722315	PVHBH14G200B355	PVHBH14G200I194
PVHBH15G3722316	PVHBH14G200B355	PVHBH14G200I194
PVHBH15G3722317	PVHBH14G200B355	PVHBH14G200I194
PVHBH15G3722318	PVHBH14G200B355	PVHBH14G200I194
PVHBH15G3722302	PVHBH14G200B355	PVHBH14G200I194
PVHBH15G3722303	PVHBH14G200B355	PVHBH14G200I194
PVHBH15G3722304	PVHBH14G200B355	PVHBH14G200I194
PVHBH15G3722305	PVHBH14G200B355	PVHBH14G200I194
PVHBH15G3722306	PVHBH14G200B355	PVHBH14G200I194
PVHBH15G3722307	PVHBH14G200B355	PVHBH14G200I194
PVHBH15G3722308	PVHBH14G200B355	PVHBH14G200I194
PVHBH15G3722309	PVHBH14G200B355	PVHBH14G200I194
PVHBH15G3722401	PVHBH14G200D054	PVHBH14G200I352
PVHBH15G3722410	PVHBH14G200D054	PVHBH14G200I352
PVHBH15G3722411	PVHBH14G200D054	PVHBH14G200I352
PVHBH15G3722412	PVHBH14G200D054	PVHBH14G200I352
PVHBH15G3722413	PVHBH14G200D054	PVHBH14G200I352
PVHBH15G3722414	PVHBH14G200D054	PVHBH14G200I352
PVHBH15G3722415	PVHBH14G200D054	PVHBH14G200I352
PVHBH15G3722416	PVHBH14G200D054	PVHBH14G200I352
PVHBH15G3722417	PVHBH14G200D054	PVHBH14G200I352
PVHBH15G3722418	PVHBH14G200D054	PVHBH14G200I352
PVHBH15G3722402	PVHBH14G200D054	PVHBH14G200I352
PVHBH15G3722403	PVHBH14G200D054	PVHBH14G200I352
PVHBH15G3722404	PVHBH14G200D054	PVHBH14G200I352
PVHBH15G3722405	PVHBH14G200D054	PVHBH14G200I352
PVHBH15G3722406	PVHBH14G200D054	PVHBH14G200I352
PVHBH15G3722407	PVHBH14G200D054	PVHBH14G200I352
PVHBH15G3722408	PVHBH14G200D054	PVHBH14G200I352
PVHBH15G3722409	PVHBH14G200D054	PVHBH14G200I352
