# Supplementary material for: Genetic assessment of residual feed intake as a feed efficiency trait in the Pacific white shrimp Litopenaeus vannamei
Source: Genet Sel Evol. 2017 Aug 4;49:61. doi: 10.1186/s12711-017-0334-1 (PMC5545049; doi:10.1186/s12711-017-0334-1)
Supplement: Supplementary file 2 — Additional file: Table S2. Information and phenotypic data for animals tested during the period from day 1 to 21. Data include animal ID, sire ID, dam ID, family ID, sex, tank ID and the age, and phenotypic data include initial body weight (IBW), feed efficiency ratio (FER), average daily gain (ADG), daily feed intake (DFI) and residual feed intake (RFI). [file 12711_2017_334_MOESM2_ESM.csv]

AnimalID	SireID	DamID	FamilyID	Sex	Tank	Age	IBW	FER	ADG	DFI	RFI
PVHBH15G3700201	PVHBH14G200I115	PVHBH14G300D346	7002	male	1	150	3.77	0.712904887	0.164761905	0.231113445	0.000606545
PVHBH15G3700202	PVHBH14G200I115	PVHBH14G300D346	7002	male	1	150	3.31	0.513988373	0.110952381	0.215865546	0.023076246
PVHBH15G3700203	PVHBH14G200I115	PVHBH14G300D346	7002	male	1	150	3.52	0.453817405	0.09047619	0.199366947	0.014466947
PVHBH15G3700204	PVHBH14G200I115	PVHBH14G300D346	7002	male	1	150	3.13	0.486221758	0.104285714	0.214481793	0.028708393
PVHBH15G3700205	PVHBH14G200I115	PVHBH14G300D346	7002	male	1	150	5.42	0.709843144	0.181904762	0.256260504	-0.008085096
PVHBH15G3700206	PVHBH14G200I115	PVHBH14G300D346	7002	female	1	150	2.92	0.712830554	0.151428571	0.212432773	0.003605873
PVHBH15G3700208	PVHBH14G200I115	PVHBH14G300D346	7002	male	2	150	1.62	0.542374323	0.071428571	0.131696078	-0.003319722
PVHBH15G3700209	PVHBH14G200I115	PVHBH14G300D346	7002	female	2	150	4.88	0.669931095	0.16	0.238830532	-0.006127268
PVHBH15G3700210	PVHBH14G200I115	PVHBH14G300D346	7002	NA	2	150	2.24	0.885585789	0.142857143	0.161313725	-0.030096375
PVHBH15G3700211	PVHBH14G200I115	PVHBH14G300D346	7002	male	2	150	3.02	0.668481549	0.136190476	0.203731092	0.001768792
PVHBH15G3700212	PVHBH14G200I115	PVHBH14G300D346	7002	female	2	150	4.38	0.810500545	0.193809524	0.239123249	-0.016568151
PVHBH15G3700213	PVHBH14G200I115	PVHBH14G300D346	7002	male	3	150	2.94	0.603800924	0.095714286	0.158519608	-0.018823092
PVHBH15G3700214	PVHBH14G200I115	PVHBH14G300D346	7002	NA	3	150	2.48	0.681601222	0.09	0.132042017	-0.033045483
PVHBH15G3700215	PVHBH14G200I115	PVHBH14G300D346	7002	NA	3	150	2.38	0.6470084	0.105714286	0.163389356	-0.008982644
PVHBH15G3700216	PVHBH14G200I115	PVHBH14G300D346	7002	male	3	150	3.23	0.639868051	0.127142857	0.198701681	-0.001838019
PVHBH15G3700217	PVHBH14G200I115	PVHBH14G300D346	7002	female	3	150	2.62	0.778585166	0.145714286	0.187152661	-0.013036939
PVHBH15G3700218	PVHBH14G200I115	PVHBH14G300D346	7002	NA	3	150	2.03	0.588821702	0.113333333	0.19247479	0.02266919
PVHBH15G3702301	PVHBH14G200I191	PVHBH14G200I199	7023	NA	1	148	4.7	0.761688633	0.183333333	0.240693277	-0.014109223
PVHBH15G3702302	PVHBH14G200I191	PVHBH14G200I199	7023	male	1	148	3.89	0.599354594	0.146190476	0.243913165	0.021686665
PVHBH15G3702303	PVHBH14G200I191	PVHBH14G200I199	7023	male	1	148	2.59	0.525073223	0.124285714	0.236701681	0.049414381
PVHBH15G3702304	PVHBH14G200I191	PVHBH14G200I199	7023	NA	1	148	3.54	0.58618056	0.146190476	0.249394958	0.032899758
PVHBH15G3702305	PVHBH14G200I191	PVHBH14G200I199	7023	NA	1	148	2.71	0.491967942	0.098095238	0.199393557	0.025036757
PVHBH15G3702306	PVHBH14G200I191	PVHBH14G200I199	7023	male	1	148	2.38	0.555834763	0.134761905	0.24244958	0.05306938
PVHBH15G3702307	PVHBH14G200I191	PVHBH14G200I199	7023	NA	2	148	2.18	0.533311732	0.101428571	0.190186275	0.024400775
PVHBH15G3702308	PVHBH14G200I191	PVHBH14G200I199	7023	female	2	148	1.56	0.575364561	0.121904762	0.21187395	0.04688395
PVHBH15G3702309	PVHBH14G200I191	PVHBH14G200I199	7023	NA	2	148	3.14	0.556246037	0.122857143	0.220868347	0.024340347
PVHBH15G3702310	PVHBH14G200I191	PVHBH14G200I199	7023	NA	2	148	2.14	0.571542926	0.1	0.174964986	0.010859986
PVHBH15G3702311	PVHBH14G200I191	PVHBH14G200I199	7023	NA	2	148	3.1	0.488059206	0.100952381	0.206844538	0.023525238
PVHBH15G3702312	PVHBH14G200I191	PVHBH14G200I199	7023	male	2	148	2.41	0.646305614	0.128095238	0.198196078	0.012121778
PVHBH15G3702313	PVHBH14G200I191	PVHBH14G200I199	7023	NA	3	148	2.02	0.592189	0.111428571	0.188163866	0.019704866
PVHBH15G3702314	PVHBH14G200I191	PVHBH14G200I199	7023	male	3	148	4.14	0.603511949	0.141904762	0.235131653	0.011262453
PVHBH15G3702315	PVHBH14G200I191	PVHBH14G200I199	7023	NA	3	148	2.75	0.57192481	0.117142857	0.204822129	0.018660629
PVHBH15G3702317	PVHBH14G200I191	PVHBH14G200I199	7023	female	3	148	2.16	0.679613916	0.122380952	0.18007423	0.00224973
PVHBH15G3702318	PVHBH14G200I191	PVHBH14G200I199	7023	female	3	148	1.98	0.73114637	0.123333333	0.168684874	-0.006061726
PVHBH15G3702901	PVHBH14G200D475	PVHBH14G200D288	7029	male	1	147	2.84	0.678116343	0.137142857	0.202240896	0.002954396
PVHBH15G3702902	PVHBH14G200D475	PVHBH14G200D288	7029	female	1	147	3.45	0.704399189	0.156666667	0.222411765	0.001592865
PVHBH15G3702903	PVHBH14G200D475	PVHBH14G200D288	7029	male	1	147	2.9	0.585619963	0.117142857	0.200032213	0.011094213
PVHBH15G3702904	PVHBH14G200D475	PVHBH14G200D288	7029	male	1	147	1.83	0.57356628	0.102857143	0.179329132	0.020070232
PVHBH15G3702905	PVHBH14G200D475	PVHBH14G200D288	7029	female	1	147	2.1	0.429885405	0.067619048	0.157295518	0.013646318
PVHBH15G3702906	PVHBH14G200D475	PVHBH14G200D288	7029	NA	1	147	3.51	0.629391224	0.104761905	0.16644958	-0.02634892
PVHBH15G3702907	PVHBH14G200D475	PVHBH14G200D288	7029	male	2	147	1.96	0.587510859	0.086190476	0.146704482	-0.005226118
PVHBH15G3702908	PVHBH14G200D475	PVHBH14G200D288	7029	male	2	147	2.89	0.578396581	0.116190476	0.200883754	0.012676054
PVHBH15G3702909	PVHBH14G200D475	PVHBH14G200D288	7029	male	2	147	1.48	0.652151002	0.086666667	0.132893557	-0.008404343
PVHBH15G3702910	PVHBH14G200D475	PVHBH14G200D288	7029	NA	2	147	2.6	0.619767567	0.105238095	0.169802521	-0.006600879
PVHBH15G3702912	PVHBH14G200D475	PVHBH14G200D288	7029	female	2	147	2.36	0.585800639	0.085238095	0.145507003	-0.014315897
PVHBH15G3702913	PVHBH14G200D475	PVHBH14G200D288	7029	male	3	147	1.57	0.829099776	0.137142857	0.165411765	-0.009058635
PVHBH15G3702914	PVHBH14G200D475	PVHBH14G200D288	7029	female	3	147	1.74	0.549067651	0.096666667	0.176056022	0.022557722
PVHBH15G3702915	PVHBH14G200D475	PVHBH14G200D288	7029	female	3	147	1.55	0.554111927	0.085714286	0.154687675	0.012333475
PVHBH15G3702917	PVHBH14G200D475	PVHBH14G200D288	7029	female	3	147	1.87	0.56393093	0.08	0.141861345	-0.004282655
PVHBH15G3702918	PVHBH14G200D475	PVHBH14G200D288	7029	male	3	147	2.77	0.523891092	0.093809524	0.179063025	0.006050725
PVHBH15G3704701	PVHBH14G200D425	PVHBH14G200D841	7047	NA	1	146	5.39	0.639790158	0.141428571	0.221054622	-0.021415978
PVHBH15G3704702	PVHBH14G200D425	PVHBH14G200D841	7047	female	1	146	5.59	0.637419556	0.148571429	0.233082633	-0.016033767
PVHBH15G3704703	PVHBH14G200D425	PVHBH14G200D841	7047	NA	1	146	4.76	0.726060574	0.156190476	0.215120448	-0.026015552
PVHBH15G3704704	PVHBH14G200D425	PVHBH14G200D841	7047	NA	1	146	4.37	0.58602647	0.133333333	0.227521008	0.004712808
PVHBH15G3704705	PVHBH14G200D425	PVHBH14G200D841	7047	NA	1	146	2.98	0.600398202	0.11952381	0.19907423	0.00731403
PVHBH15G3704706	PVHBH14G200D425	PVHBH14G200D841	7047	NA	1	146	2.76	0.673623714	0.124761905	0.185210084	-0.005525816
PVHBH15G3704707	PVHBH14G200D425	PVHBH14G200D841	7047	NA	2	146	4.47	0.696733514	0.167142857	0.239894958	-0.002788442
PVHBH15G3704708	PVHBH14G200D425	PVHBH14G200D841	7047	female	2	146	3.08	0.650223526	0.148095238	0.227760504	0.018018104
PVHBH15G3704709	PVHBH14G200D425	PVHBH14G200D841	7047	NA	2	146	2.87	0.629092644	0.121904762	0.193778711	0.002660011
PVHBH15G3704710	PVHBH14G200D425	PVHBH14G200D841	7047	NA	2	146	3.72	0.70840124	0.155238095	0.219138655	-0.005321845
PVHBH15G3704711	PVHBH14G200D425	PVHBH14G200D841	7047	male	2	146	3.86	0.53835765	0.113333333	0.210516807	0.006955807
PVHBH15G3704712	PVHBH14G200D425	PVHBH14G200D841	7047	female	2	146	3.56	0.541185834	0.108571429	0.200617647	0.004807547
PVHBH15G3704713	PVHBH14G200D425	PVHBH14G200D841	7047	female	3	146	4.11	0.756048458	0.150952381	0.199659664	-0.028683236
PVHBH15G3704714	PVHBH14G200D425	PVHBH14G200D841	7047	NA	3	146	2.91	0.689669115	0.143333333	0.207829132	0.003766632
PVHBH15G3704715	PVHBH14G200D425	PVHBH14G200D841	7047	male	3	146	2.23	0.641749602	0.115238095	0.179568627	0.004565427
PVHBH15G3704716	PVHBH14G200D425	PVHBH14G200D841	7047	female	3	146	3.07	0.665506742	0.132857143	0.199633053	-0.001324747
PVHBH15G3704718	PVHBH14G200D425	PVHBH14G200D841	7047	female	3	146	4.37	0.791474193	0.152380952	0.192528011	-0.040642489
PVHBH15G3708201	PVHBH14G200B070	PVHBH14G200I080	7082	male	1	144	2.73	0.607873724	0.11952381	0.19662605	0.00946415
PVHBH15G3708202	PVHBH14G200B070	PVHBH14G200I080	7082	male	1	144	4.94	0.629164292	0.156190476	0.2482507	0.0044498
PVHBH15G3708203	PVHBH14G200B070	PVHBH14G200I080	7082	female	1	144	5.66	0.517221423	0.131428571	0.254105042	0.013080742
PVHBH15G3708204	PVHBH14G200B070	PVHBH14G200I080	7082	male	1	144	4.58	0.750125097	0.184761905	0.246308123	-0.007493377
PVHBH15G3708205	PVHBH14G200B070	PVHBH14G200I080	7082	male	1	144	2.85	0.727632317	0.138095238	0.189787115	-0.010222685
PVHBH15G3708206	PVHBH14G200B070	PVHBH14G200I080	7082	male	1	144	4.26	0.811804987	0.187619048	0.231113445	-0.019446355
PVHBH15G3708207	PVHBH14G200B070	PVHBH14G200I080	7082	female	2	144	3.81	0.782259961	0.172380952	0.220362745	-0.014958755
PVHBH15G3708209	PVHBH14G200B070	PVHBH14G200I080	7082	female	2	144	2.38	0.659429592	0.132380952	0.2007507	0.0127559
PVHBH15G3708210	PVHBH14G200B070	PVHBH14G200I080	7082	male	2	144	4.41	0.792700001	0.182380952	0.23007563	-0.01991747
PVHBH15G3708211	PVHBH14G200B070	PVHBH14G200I080	7082	male	2	144	5.33	0.800220949	0.186666667	0.233268908	-0.032331292
PVHBH15G3708212	PVHBH14G200B070	PVHBH14G200I080	7082	NA	2	144	3.03	0.7999266	0.170952381	0.213710084	-0.008009316
PVHBH15G3708213	PVHBH14G200B070	PVHBH14G200I080	7082	male	3	144	4.92	0.628476798	0.150952381	0.240187675	-0.000511525
PVHBH15G3708214	PVHBH14G200B070	PVHBH14G200I080	7082	male	3	144	4.56	0.685887041	0.174761905	0.254796919	0.006660219
PVHBH15G3708215	PVHBH14G200B070	PVHBH14G200I080	7082	female	3	144	5.08	0.641636297	0.159047619	0.247878151	0.000503551
PVHBH15G3708216	PVHBH14G200B070	PVHBH14G200I080	7082	NA	3	144	3.97	0.739032322	0.187142857	0.253226891	0.007352791
PVHBH15G3708217	PVHBH14G200B070	PVHBH14G200I080	7082	male	3	144	4.31	0.62922975	0.129047619	0.205088235	-0.014436265
PVHBH15G3708218	PVHBH14G200B070	PVHBH14G200I080	7082	female	3	144	3.36	0.596340637	0.125714286	0.210809524	0.008813824
PVHBH15G3713701	PVHBH14G200J410	PVHBH14G200J903	7137	male	1	139	4.29	0.661689106	0.151428571	0.228851541	-0.002564859
PVHBH15G3713702	PVHBH14G200J410	PVHBH14G200J903	7137	male	1	139	4.45	0.61267907	0.142380952	0.232390756	0.003415456
PVHBH15G3713704	PVHBH14G200J410	PVHBH14G200J903	7137	male	1	139	4.59	0.706497496	0.175238095	0.248037815	-0.000801485
PVHBH15G3713705	PVHBH14G200J410	PVHBH14G200J903	7137	male	1	139	3.86	0.59881673	0.147142857	0.245722689	0.023455989
PVHBH15G3713706	PVHBH14G200J410	PVHBH14G200J903	7137	male	1	139	4.54	0.607240075	0.138095238	0.227414566	-0.000621234
PVHBH15G3713707	PVHBH14G200J410	PVHBH14G200J903	7137	male	2	139	4.89	0.541747695	0.120952381	0.223263305	-0.000838595
PVHBH15G3713709	PVHBH14G200J410	PVHBH14G200J903	7137	female	2	139	4.25	0.364569441	0.095714286	0.262540616	0.062305516
PVHBH15G3713710	PVHBH14G200J410	PVHBH14G200J903	7137	male	2	139	3.28	0.479098168	0.108571429	0.226616246	0.035708346
PVHBH15G3713711	PVHBH14G200J410	PVHBH14G200J903	7137	female	2	139	6	0.646107957	0.15047619	0.232896359	-0.022941241
PVHBH15G3713713	PVHBH14G200J410	PVHBH14G200J903	7137	NA	3	139	4.76	0.510733252	0.114761905	0.22470028	0.00593878
PVHBH15G3713714	PVHBH14G200J410	PVHBH14G200J903	7137	NA	3	139	3.63	0.504077094	0.099047619	0.196492997	0.004829697
PVHBH15G3714201	PVHBH14G200I487	PVHBH14G200J411	7142	male	1	139	1.28	0.610690408	0.077142857	0.126320728	-0.003984472
PVHBH15G3714202	PVHBH14G200I487	PVHBH14G200J411	7142	female	1	139	1.39	0.616697412	0.083809524	0.13590056	-0.00141904
PVHBH15G3714203	PVHBH14G200I487	PVHBH14G200J411	7142	female	1	139	1.26	0.857860486	0.105238095	0.12267507	-0.02510183
PVHBH15G3714204	PVHBH14G200I487	PVHBH14G200J411	7142	NA	1	139	2.02	0.534304161	0.057142857	0.106948179	-0.028454421
PVHBH15G3714205	PVHBH14G200I487	PVHBH14G200J411	7142	female	1	139	1.76	0.683516233	0.092380952	0.135155462	-0.016152838
PVHBH15G3714206	PVHBH14G200I487	PVHBH14G200J411	7142	NA	1	139	1.34	0.723656923	0.092857143	0.128316527	-0.013541973
PVHBH15G3714207	PVHBH14G200I487	PVHBH14G200J411	7142	female	2	139	2.58	0.748102471	0.113333333	0.151494398	-0.029243702
PVHBH15G3714208	PVHBH14G200I487	PVHBH14G200J411	7142	male	2	139	1.1	0.677555959	0.08	0.118071429	-0.009451671
PVHBH15G3714209	PVHBH14G200I487	PVHBH14G200J411	7142	female	2	139	1.26	0.720878024	0.097142857	0.134756303	-0.007886497
PVHBH15G3714210	PVHBH14G200I487	PVHBH14G200J411	7142	male	2	139	1.43	0.630096368	0.076190476	0.120918768	-0.012518732
PVHBH15G3714211	PVHBH14G200I487	PVHBH14G200J411	7142	NA	2	139	1.16	0.690433213	0.081428571	0.117938375	-0.012081425
PVHBH15G3714212	PVHBH14G200I487	PVHBH14G200J411	7142	NA	2	139	1.68	0.460762685	0.061428571	0.133319328	0.003193128
PVHBH15G3714213	PVHBH14G200I487	PVHBH14G200J411	7142	female	3	139	1.89	0.566801619	0.076666667	0.135261905	-0.009275495
PVHBH15G3714214	PVHBH14G200I487	PVHBH14G200J411	7142	male	3	139	1.42	0.70709735	0.097619048	0.138056022	-0.008715978
PVHBH15G3714215	PVHBH14G200I487	PVHBH14G200J411	7142	female	3	139	1.59	0.684443926	0.098571429	0.144016807	-0.007282893
PVHBH15G3714217	PVHBH14G200I487	PVHBH14G200J411	7142	female	3	139	1.79	0.751109962	0.097619048	0.129966387	-0.025222213
PVHBH15G3714218	PVHBH14G200I487	PVHBH14G200J411	7142	female	3	139	1.69	0.439064377	0.054761905	0.12472409	-0.00140701
PVHBH15G3714302	PVHBH14G100D811	PVHBH14G200J021	7143	male	1	139	1.12	0.830945249	0.107619048	0.129514006	-0.016387794
PVHBH15G3714303	PVHBH14G100D811	PVHBH14G200J021	7143	male	1	139	0.95	0.74710427	0.08952381	0.119827731	-0.010002169
PVHBH15G3714304	PVHBH14G100D811	PVHBH14G200J021	7143	NA	1	139	1.74	0.773035917	0.105714286	0.136752101	-0.022288799
PVHBH15G3714305	PVHBH14G100D811	PVHBH14G200J021	7143	female	1	139	1.15	0.74362785	0.111428571	0.149844538	0.000790038
PVHBH15G3714306	PVHBH14G100D811	PVHBH14G200J021	7143	NA	1	139	0.89	0.518455637	0.092380952	0.178184874	0.048067374
PVHBH15G3714307	PVHBH14G100D811	PVHBH14G200J021	7143	male	2	139	0.86	0.748937723	0.08047619	0.107453782	-0.013888618
PVHBH15G3714308	PVHBH14G100D811	PVHBH14G200J021	7143	female	2	139	0.74	0.758157075	0.064761905	0.085420168	-0.021630532
PVHBH15G3714309	PVHBH14G100D811	PVHBH14G200J021	7143	female	2	139	0.75	0.703459178	0.084761905	0.120492997	-0.000650003
PVHBH15G3714310	PVHBH14G100D811	PVHBH14G200J021	7143	male	2	139	0.89	0.859351769	0.105238095	0.122462185	-0.016111215
PVHBH15G3714312	PVHBH14G100D811	PVHBH14G200J021	7143	male	2	139	1.08	0.703303024	0.089047619	0.126613445	-0.006309055
PVHBH15G3714313	PVHBH14G100D811	PVHBH14G200J021	7143	male	3	139	1.1	0.631236195	0.092857143	0.147103641	0.011192641
PVHBH15G3714314	PVHBH14G100D811	PVHBH14G200J021	7143	male	3	139	1.13	0.676433351	0.104761905	0.15487395	0.01055135
PVHBH15G3714315	PVHBH14G100D811	PVHBH14G200J021	7143	female	3	139	1.16	0.677986585	0.094285714	0.139067227	0.000719827
PVHBH15G3714316	PVHBH14G100D811	PVHBH14G200J021	7143	female	3	139	1.38	0.678516311	0.107142857	0.157907563	0.006103263
PVHBH15G3714318	PVHBH14G100D811	PVHBH14G200J021	7143	male	3	139	0.63	0.656874745	0.076666667	0.116714286	0.004672386
PVHBH15G3714601	PVHBH14G200I482	PVHBH14G200B265	7146	NA	1	139	7.17	0.484158063	0.108571429	0.224247899	-0.025444901
PVHBH15G3714603	PVHBH14G200I482	PVHBH14G200B265	7146	male	1	139	6.23	0.599586738	0.141428571	0.235876751	-0.018362649
PVHBH15G3714604	PVHBH14G200I482	PVHBH14G200B265	7146	female	1	139	6.23	0.470635809	0.127142857	0.270151261	0.023409561
PVHBH15G3714605	PVHBH14G200I482	PVHBH14G200B265	7146	NA	1	139	5.51	0.381105804	0.094761905	0.24864986	0.02935796
PVHBH15G3714606	PVHBH14G200I482	PVHBH14G200B265	7146	male	1	139	6.16	0.471205896	0.121428571	0.257697479	0.014929679
PVHBH15G3714608	PVHBH14G200I482	PVHBH14G200B265	7146	NA	2	139	4.68	0.595811078	0.139047619	0.23337535	0.00268335
PVHBH15G3714610	PVHBH14G200I482	PVHBH14G200B265	7146	male	2	139	4.52	0.679820153	0.18	0.26477591	0.01442011
PVHBH15G3714612	PVHBH14G200I482	PVHBH14G200B265	7146	NA	2	139	7.43	0.565526159	0.151904762	0.268607843	-0.006822357
PVHBH15G3714613	PVHBH14G200I482	PVHBH14G200B265	7146	male	3	139	6.39	0.6881837	0.167142857	0.24287535	-0.02694925
PVHBH15G3714614	PVHBH14G200I482	PVHBH14G200B265	7146	male	3	139	6.95	0.2866732	0.073333333	0.255808123	0.027443223
PVHBH15G3714616	PVHBH14G200I482	PVHBH14G200B265	7146	female	3	139	7.59	0.551605669	0.12952381	0.234812325	-0.031139875
PVHBH15G3714617	PVHBH14G200I482	PVHBH14G200B265	7146	male	3	139	7.41	0.543697421	0.131428571	0.241731092	-0.022904608
PVHBH15G3714618	PVHBH14G200I482	PVHBH14G200B265	7146	male	3	139	8.68	0.420320867	0.106190476	0.252641457	-0.014930343
PVHBH15G3715201	PVHBH14G200D475	PVHBH14G300D411	7152	female	1	138	1.59	0.568086884	0.09047619	0.159264706	0.012998306
PVHBH15G3715202	PVHBH14G200D475	PVHBH14G300D411	7152	NA	1	138	2.04	0.634054578	0.109047619	0.171984594	0.004536394
PVHBH15G3715203	PVHBH14G200D475	PVHBH14G300D411	7152	male	1	138	1.46	0.778958108	0.121904762	0.156497199	-0.006282201
PVHBH15G3715204	PVHBH14G200D475	PVHBH14G300D411	7152	female	1	138	1.7	0.75267745	0.105714286	0.14045098	-0.01771162
PVHBH15G3715205	PVHBH14G200D475	PVHBH14G300D411	7152	male	1	138	1.46	0.452405712	0.056666667	0.125256303	0.003643103
PVHBH15G3715206	PVHBH14G200D475	PVHBH14G300D411	7152	NA	1	138	1.35	0.620795976	0.100952381	0.162617647	0.015402347
PVHBH15G3715207	PVHBH14G200D475	PVHBH14G300D411	7152	male	2	138	1.28	0.653921456	0.07952381	0.121610644	-0.010233756
PVHBH15G3715208	PVHBH14G200D475	PVHBH14G300D411	7152	male	2	138	1.42	0.874281944	0.126190476	0.144336134	-0.020187466
PVHBH15G3715209	PVHBH14G200D475	PVHBH14G300D411	7152	female	2	138	1.52	0.856207504	0.119047619	0.139040616	-0.023317384
PVHBH15G3715210	PVHBH14G200D475	PVHBH14G300D411	7152	male	2	138	1.3	0.548794375	0.077619048	0.141435574	0.010316874
PVHBH15G3715211	PVHBH14G200D475	PVHBH14G300D411	7152	female	2	138	1.42	0.631410121	0.083809524	0.132733894	-0.005314806
PVHBH15G3715212	PVHBH14G200D475	PVHBH14G300D411	7152	NA	2	138	1.72	0.490885578	0.077619048	0.158120448	0.016867948
PVHBH15G3715213	PVHBH14G200D475	PVHBH14G300D411	7152	female	3	138	2.06	0.709688642	0.108571429	0.152984594	-0.014593206
PVHBH15G3715214	PVHBH14G200D475	PVHBH14G300D411	7152	female	3	138	1.98	0.723763135	0.112380952	0.155273109	-0.012925091
PVHBH15G3715215	PVHBH14G200D475	PVHBH14G300D411	7152	female	3	138	1.28	0.671552724	0.111904762	0.166635854	0.014186254
PVHBH15G3715216	PVHBH14G200D475	PVHBH14G300D411	7152	male	3	138	1.51	0.512642817	0.076666667	0.149551821	0.013861521
PVHBH15G3715217	PVHBH14G200D475	PVHBH14G300D411	7152	female	3	138	1.54	0.532656944	0.08	0.150190476	0.011670576
PVHBH15G3715218	PVHBH14G200D475	PVHBH14G300D411	7152	female	3	138	1.76	0.53849182	0.082380952	0.152984594	0.007853094
PVHBH15G3715404	PVHBH14G200I478	PVHBH14G200B808	7154	male	1	138	2.91	0.492476233	0.109047619	0.221427171	0.036955471
PVHBH15G3715405	PVHBH14G200I478	PVHBH14G200B808	7154	female	1	138	3.74	0.752502473	0.188571429	0.250592437	0.007524137
PVHBH15G3715406	PVHBH14G200I478	PVHBH14G200B808	7154	NA	1	138	2.56	0.537802467	0.12	0.223130252	0.038897252
PVHBH15G3715407	PVHBH14G200I478	PVHBH14G200B808	7154	male	2	138	1.72	0.659467394	0.123333333	0.187019608	0.017703808
PVHBH15G3715408	PVHBH14G200I478	PVHBH14G200B808	7154	female	2	138	1.84	0.731659266	0.135238095	0.184837535	0.005863135
PVHBH15G3715409	PVHBH14G200I478	PVHBH14G200B808	7154	male	2	138	2.73	0.602143113	0.131904762	0.219058824	0.024772324
PVHBH15G3715411	PVHBH14G200I478	PVHBH14G200B808	7154	male	2	138	3.11	0.556337491	0.112380952	0.202001401	0.011968301
PVHBH15G3715412	PVHBH14G200I478	PVHBH14G200B808	7154	male	2	138	2.22	0.664614182	0.133333333	0.200617647	0.015161847
PVHBH15G3715414	PVHBH14G200I478	PVHBH14G200B808	7154	male	3	138	2.5	0.717064255	0.128571429	0.179302521	-0.008766179
PVHBH15G3715416	PVHBH14G200I478	PVHBH14G200B808	7154	male	3	138	2.37	0.646305271	0.12047619	0.186407563	0.005557363
PVHBH15G3715417	PVHBH14G200I478	PVHBH14G200B808	7154	NA	3	138	2.67	0.66595667	0.125238095	0.188057423	-0.001281477
PVHBH15G3715601	PVHBH14G200D408	PVHBH14G300D346	7156	female	1	138	2.69	0.582092898	0.12	0.206152661	0.019463961
PVHBH15G3715603	PVHBH14G200D408	PVHBH14G300D346	7156	NA	1	138	2.56	0.622900763	0.108571429	0.17429972	-0.00327698
PVHBH15G3715604	PVHBH14G200D408	PVHBH14G300D346	7156	male	1	138	2.18	0.588007537	0.095714286	0.162777311	0.000408811
PVHBH15G3715605	PVHBH14G200D408	PVHBH14G300D346	7156	male	1	138	2.69	0.819125278	0.148571429	0.181378151	-0.021720249
PVHBH15G3715606	PVHBH14G200D408	PVHBH14G300D346	7156	NA	1	138	2.23	0.563079858	0.090952381	0.161526611	0.000972311
PVHBH15G3715608	PVHBH14G200D408	PVHBH14G300D346	7156	female	2	138	2.49	0.591497508	0.109047619	0.184358543	0.007862343
PVHBH15G3715609	PVHBH14G200D408	PVHBH14G300D346	7156	female	2	138	1.81	0.804860728	0.114285714	0.141994398	-0.023767902
PVHBH15G3715610	PVHBH14G200D408	PVHBH14G300D346	7156	NA	2	138	2.72	0.752969044	0.13	0.17264986	-0.02035854
PVHBH15G3715613	PVHBH14G200D408	PVHBH14G300D346	7156	male	3	138	1.95	0.560343574	0.080952381	0.144469188	-0.004039212
PVHBH15G3715614	PVHBH14G200D408	PVHBH14G300D346	7156	female	3	138	3	0.693045856	0.135238095	0.195135854	-0.005931446
PVHBH15G3715615	PVHBH14G200D408	PVHBH14G300D346	7156	NA	3	138	1.76	0.572224131	0.090952381	0.158945378	0.008516778
PVHBH15G3715616	PVHBH14G200D408	PVHBH14G300D346	7156	female	3	138	2.32	0.681972648	0.115238095	0.168977591	-0.007815709
PVHBH15G3715617	PVHBH14G200D408	PVHBH14G300D346	7156	female	3	138	2.41	0.525986636	0.08952381	0.170201681	0.006807581
PVHBH15G3715618	PVHBH14G200D408	PVHBH14G300D346	7156	NA	3	138	3.14	0.615506888	0.117142857	0.190319328	-0.002963272
PVHBH15G3715701	PVHBH14G200G972	PVHBH14G200D689	7157	male	1	138	1.45	0.696581606	0.111904762	0.160648459	0.004269059
PVHBH15G3715702	PVHBH14G200G972	PVHBH14G200D689	7157	male	1	138	1.35	0.635638487	0.1	0.157322129	0.010706829
PVHBH15G3715703	PVHBH14G200G972	PVHBH14G200D689	7157	male	1	138	1.69	0.728142395	0.122380952	0.168072829	-2.52E-05
PVHBH15G3715704	PVHBH14G200G972	PVHBH14G200D689	7157	female	1	138	2.31	0.598433046	0.107619048	0.179834734	0.007734234
PVHBH15G3715705	PVHBH14G200G972	PVHBH14G200D689	7157	male	1	138	1.66	0.606500468	0.097142857	0.160169468	0.008168568
PVHBH15G3715706	PVHBH14G200G972	PVHBH14G200D689	7157	male	1	138	1.07	0.498915683	0.053809524	0.107852941	-0.001355459
PVHBH15G3715707	PVHBH14G200G972	PVHBH14G200D689	7157	female	2	138	1.15	0.474855234	0.061904762	0.130365546	0.013479246
PVHBH15G3715708	PVHBH14G200G972	PVHBH14G200D689	7157	female	2	138	1.62	0.729600848	0.115714286	0.15859944	-0.00392256
PVHBH15G3715709	PVHBH14G200G972	PVHBH14G200D689	7157	male	2	138	0.98	0.602979989	0.06047619	0.100295518	-0.010881282
PVHBH15G3715711	PVHBH14G200G972	PVHBH14G200D689	7157	female	2	138	1.35	0.715927152	0.099047619	0.138348739	-0.007666061
PVHBH15G3715712	PVHBH14G200G972	PVHBH14G200D689	7157	NA	2	138	1.38	0.621789527	0.064761905	0.104154062	-0.020671038
PVHBH15G3715713	PVHBH14G200G972	PVHBH14G200D689	7157	male	3	138	1.11	0.663837012	0.087619048	0.131988796	-0.000775704
PVHBH15G3715714	PVHBH14G200G972	PVHBH14G200D689	7157	male	3	138	1.47	0.602129141	0.084761905	0.140770308	0.000913908
PVHBH15G3715715	PVHBH14G200G972	PVHBH14G200D689	7157	male	3	138	1.65	0.683573533	0.096190476	0.140717087	-0.010469513
PVHBH15G3715716	PVHBH14G200G972	PVHBH14G200D689	7157	male	3	138	1.19	0.740631488	0.091428571	0.123446779	-0.013812121
PVHBH15G3715718	PVHBH14G200G972	PVHBH14G200D689	7157	male	3	138	1.91	0.609740871	0.075238095	0.123393557	-0.020711943
PVHBH15G3715801	PVHBH14G200I477	PVHBH14G200D614	7158	male	1	138	1.03	0.61266366	0.082380952	0.134463585	0.007222085
PVHBH15G3715802	PVHBH14G200I477	PVHBH14G200D614	7158	male	1	138	1.15	0.632813122	0.089047619	0.140717087	0.006003287
PVHBH15G3715804	PVHBH14G200I477	PVHBH14G200D614	7158	male	1	138	1.17	0.638410296	0.094761905	0.148434174	0.009530774
PVHBH15G3715805	PVHBH14G200I477	PVHBH14G200D614	7158	male	1	138	0.91	0.657174414	0.076666667	0.116661064	-0.003508936
PVHBH15G3715806	PVHBH14G200I477	PVHBH14G200D614	7158	male	1	138	1.2	0.659971028	0.095714286	0.145028011	0.004768711
PVHBH15G3715807	PVHBH14G200I477	PVHBH14G200D614	7158	male	2	138	1.29	0.700425306	0.088571429	0.126453782	-0.011454518
PVHBH15G3715808	PVHBH14G200I477	PVHBH14G200D614	7158	male	2	138	1.17	0.76958576	0.098095238	0.127464986	-0.013577814
PVHBH15G3715809	PVHBH14G200I477	PVHBH14G200D614	7158	female	2	138	1.23	0.720286057	0.082380952	0.114372549	-0.018054951
PVHBH15G3715810	PVHBH14G200I477	PVHBH14G200D614	7158	female	2	138	1.05	0.88477318	0.105714286	0.119481793	-0.023469507
PVHBH15G3715811	PVHBH14G200I477	PVHBH14G200D614	7158	male	2	138	0.84	0.765525429	0.078571429	0.102637255	-0.016855945
PVHBH15G3715813	PVHBH14G200I477	PVHBH14G200D614	7158	NA	3	138	1.46	0.913211348	0.144761905	0.158519608	-0.018212192
PVHBH15G3715814	PVHBH14G200I477	PVHBH14G200D614	7158	male	3	138	1.51	0.554436994	0.093333333	0.168338936	0.022145236
PVHBH15G3715815	PVHBH14G200I477	PVHBH14G200D614	7158	male	3	138	1.1	0.646006909	0.089047619	0.137843137	0.004405937
PVHBH15G3715816	PVHBH14G200I477	PVHBH14G200D614	7158	male	3	138	1.37	0.641893448	0.078095238	0.121663866	-0.011511634
PVHBH15G3716001	PVHBH14G200B270	PVHBH14G200I097	7160	male	1	138	1.28	0.596384349	0.088571429	0.148514006	0.010852406
PVHBH15G3716002	PVHBH14G200B270	PVHBH14G200I097	7160	male	1	138	0.98	0.618943085	0.080952381	0.130791317	0.005834917
PVHBH15G3716003	PVHBH14G200B270	PVHBH14G200I097	7160	male	1	138	1.19	0.585418702	0.084761905	0.144788515	0.011834515
PVHBH15G3716004	PVHBH14G200B270	PVHBH14G200I097	7160	male	1	138	1.59	0.720351701	0.114285714	0.158652661	-0.002334039
PVHBH15G3716005	PVHBH14G200B270	PVHBH14G200I097	7160	female	1	138	1.24	0.63097049	0.087142857	0.138109244	0.002358144
PVHBH15G3716006	PVHBH14G200B270	PVHBH14G200I097	7160	male	1	138	1.13	0.589430344	0.091428571	0.155113445	0.019365745
PVHBH15G3716007	PVHBH14G200B270	PVHBH14G200I097	7160	female	2	138	1.45	0.623353997	0.086190476	0.138268908	-0.002011992
PVHBH15G3716008	PVHBH14G200B270	PVHBH14G200I097	7160	female	2	138	1.2	0.678362573	0.082857143	0.122142857	-0.009831043
PVHBH15G3716010	PVHBH14G200B270	PVHBH14G200I097	7160	female	2	138	1.24	0.671399429	0.057619048	0.085819328	-0.030651872
PVHBH15G3716011	PVHBH14G200B270	PVHBH14G200I097	7160	female	2	138	1.22	0.721680745	0.093333333	0.129327731	-0.009900869
PVHBH15G3716012	PVHBH14G200B270	PVHBH14G200I097	7160	female	2	138	0.95	0.639876815	0.083809524	0.130977591	0.004932691
PVHBH15G3716013	PVHBH14G200B270	PVHBH14G200I097	7160	NA	3	138	0.94	0.759964765	0.096666667	0.12719888	-0.00706712
PVHBH15G3716014	PVHBH14G200B270	PVHBH14G200I097	7160	male	3	138	0.9	0.612336785	0.072380952	0.118204482	0.001210982
PVHBH15G3716015	PVHBH14G200B270	PVHBH14G200I097	7160	female	3	138	1.39	0.601582339	0.091904762	0.152771709	0.010313809
PVHBH15G3716016	PVHBH14G200B270	PVHBH14G200I097	7160	female	3	138	0.99	0.510006846	0.070952381	0.139120448	0.020571948
PVHBH15G3716017	PVHBH14G200B270	PVHBH14G200I097	7160	male	3	138	0.84	0.638159275	0.080952381	0.126852941	0.005748941
PVHBH15G3716018	PVHBH14G200B270	PVHBH14G200I097	7160	female	3	138	0.95	0.706868566	0.089047619	0.12597479	-0.00354061
PVHBH15G3716201	PVHBH14G200I474	PVHBH14G300J040	7162	male	1	137	5.11	0.382348696	0.089047619	0.232896359	0.022702559
PVHBH15G3716202	PVHBH14G200I474	PVHBH14G300J040	7162	male	1	137	7.15	0.334046364	0.075238095	0.225232493	-0.006837407
PVHBH15G3716203	PVHBH14G200I474	PVHBH14G300J040	7162	male	1	137	5.84	0.474839794	0.107619048	0.226642857	-0.004311143
PVHBH15G3716204	PVHBH14G200I474	PVHBH14G300J040	7162	male	1	137	5.67	0.549225789	0.125238095	0.228026611	-0.009854389
PVHBH15G3716205	PVHBH14G200I474	PVHBH14G300J040	7162	female	1	137	4.97	0.572044866	0.148571429	0.259719888	0.019558488
PVHBH15G3716206	PVHBH14G200I474	PVHBH14G300J040	7162	female	1	137	8.3	0.312267015	0.080952381	0.259240896	0.009264796
PVHBH15G3716207	PVHBH14G200I474	PVHBH14G300J040	7162	male	2	137	6.73	0.559075091	0.122857143	0.2197507	-0.0315346
PVHBH15G3716208	PVHBH14G200I474	PVHBH14G300J040	7162	female	2	137	7.6	0.416687652	0.104285714	0.250273109	-0.002800891
PVHBH15G3716209	PVHBH14G200I474	PVHBH14G300J040	7162	male	2	137	2.7	0.537724937	0.095714286	0.177998599	0.005223599
PVHBH15G3716213	PVHBH14G200I474	PVHBH14G300J040	7162	NA	3	137	7.88	0.463646443	0.10952381	0.236222689	-0.023124611
PVHBH15G3716214	PVHBH14G200I474	PVHBH14G300J040	7162	NA	3	137	5.64	0.466960458	0.10952381	0.234546218	0.005458618
PVHBH15G3716216	PVHBH14G200I474	PVHBH14G300J040	7162	female	3	137	8.57	0.421199818	0.096190476	0.228372549	-0.032757851
PVHBH15G3716218	PVHBH14G200I474	PVHBH14G300J040	7162	female	3	137	6.24	0.506926615	0.106190476	0.209478992	-0.026370308
PVHBH15G3716301	PVHBH14G200I474	PVHBH14G200B300	7163	female	1	137	1.12	0.577935824	0.077619048	0.134303922	0.007819322
PVHBH15G3716302	PVHBH14G200I474	PVHBH14G200B300	7163	male	1	137	0.99	0.647354821	0.073333333	0.113281513	-0.006864187
PVHBH15G3716303	PVHBH14G200I474	PVHBH14G200B300	7163	female	1	137	0.73	0.552460539	0.063333333	0.114638655	0.008897055
PVHBH15G3716304	PVHBH14G200I474	PVHBH14G200B300	7163	NA	1	137	0.86	0.552559349	0.064285714	0.116341737	0.006033937
PVHBH15G3716305	PVHBH14G200I474	PVHBH14G200B300	7163	male	1	137	0.84	0.484247452	0.051428571	0.106203081	0.005458981
PVHBH15G3716307	PVHBH14G200I474	PVHBH14G200B300	7163	male	2	137	1.54	0.249694002	0.037142857	0.148753501	0.037821001
PVHBH15G3716308	PVHBH14G200I474	PVHBH14G200B300	7163	male	2	137	0.96	0.60871295	0.081428571	0.133771709	0.009039809
PVHBH15G3716309	PVHBH14G200I474	PVHBH14G200B300	7163	female	2	137	0.84	0.753840469	0.08	0.106123249	-0.014337051
PVHBH15G3716310	PVHBH14G200I474	PVHBH14G200B300	7163	NA	2	137	1.06	0.919296478	0.097142857	0.105670868	-0.032000032
PVHBH15G3716311	PVHBH14G200I474	PVHBH14G200B300	7163	female	2	137	0.85	0.376199363	0.031904762	0.084808123	-0.002258777
PVHBH15G3716312	PVHBH14G200I474	PVHBH14G200B300	7163	male	2	137	0.71	0.500584795	0.050952381	0.101785714	0.005493614
PVHBH15G3716313	PVHBH14G200I474	PVHBH14G200B300	7163	male	3	137	1.11	0.479935471	0.05	0.104180672	-0.003576428
PVHBH15G3716314	PVHBH14G200I474	PVHBH14G200B300	7163	male	3	137	0.73	0.676653309	0.07047619	0.104154062	-0.006584338
PVHBH15G3716316	PVHBH14G200I474	PVHBH14G200B300	7163	male	3	137	0.83	0.561598274	0.07	0.124644258	0.045804658
PVHBH15G3716317	PVHBH14G200I474	PVHBH14G200B300	7163	male	3	137	1.2	0.692797725	0.086666667	0.125096639	-0.009342861
PVHBH15G3716318	PVHBH14G200I474	PVHBH14G200B300	7163	female	3	137	0.86	0.524772341	0.057142857	0.108890756	0.003532256
PVHBH15G3716601	PVHBH14G200D728	PVHBH14G200D089	7166	male	1	137	1.57	0.650284387	0.090952381	0.139865546	-0.006235054
PVHBH15G3716602	PVHBH14G200D728	PVHBH14G200D089	7166	male	1	137	1.63	0.670850568	0.118571429	0.176747899	0.012262799
PVHBH15G3716603	PVHBH14G200D728	PVHBH14G200D089	7166	male	1	137	3.65	0.881937986	0.195238095	0.22137395	-0.02391955
PVHBH15G3716604	PVHBH14G200D728	PVHBH14G200D089	7166	female	1	137	2.95	0.835417867	0.184761905	0.221161064	-0.006923736
PVHBH15G3716605	PVHBH14G200D728	PVHBH14G200D089	7166	male	1	137	2.21	0.609775626	0.133333333	0.218659664	0.033399364
PVHBH15G3716606	PVHBH14G200D728	PVHBH14G200D089	7166	female	1	137	3.39	0.683838065	0.167142857	0.244418768	0.018780268
PVHBH15G3716607	PVHBH14G200D728	PVHBH14G200D089	7166	NA	2	137	2.1	0.690736398	0.148095238	0.214401961	0.022640161
PVHBH15G3716608	PVHBH14G200D728	PVHBH14G200D089	7166	female	2	137	2.81	0.687627534	0.15952381	0.231991597	0.020521197
PVHBH15G3716609	PVHBH14G200D728	PVHBH14G200D089	7166	male	2	137	1.7	0.685903671	0.133333333	0.194390756	0.019466056
PVHBH15G3716612	PVHBH14G200D728	PVHBH14G200D089	7166	NA	2	137	3.05	0.611275202	0.126666667	0.207217087	0.010127587
PVHBH15G3716613	PVHBH14G200D728	PVHBH14G200D089	7166	male	3	137	2.06	0.652025241	0.12952381	0.198648459	0.018603559
PVHBH15G3716615	PVHBH14G200D728	PVHBH14G200D089	7166	male	3	137	2.34	0.55427161	0.118571429	0.213922969	0.034776469
PVHBH15G3716616	PVHBH14G200D728	PVHBH14G200D089	7166	NA	3	137	2.06	0.728016416	0.148571429	0.204077031	0.012815931
PVHBH15G3716617	PVHBH14G200D728	PVHBH14G200D089	7166	NA	3	137	1.76	0.716318122	0.129047619	0.180154062	0.006547062
PVHBH15G3716618	PVHBH14G200D728	PVHBH14G200D089	7166	female	3	137	2.01	0.619854993	0.123809524	0.199739496	0.024096296
PVHBH15G3716701	PVHBH14G200D728	PVHBH14G200J019	7167	male	1	137	1.99	0.646565676	0.111904762	0.17307563	0.00495473
PVHBH15G3716702	PVHBH14G200D728	PVHBH14G200J019	7167	female	1	137	1.56	0.693184423	0.118571429	0.171053221	0.008102521
PVHBH15G3716703	PVHBH14G200D728	PVHBH14G200J019	7167	male	1	137	1.42	0.555192685	0.09047619	0.162963585	0.020691085
PVHBH15G3716704	PVHBH14G200D728	PVHBH14G200J019	7167	male	1	137	2.1	0.709283266	0.126666667	0.178584034	-0.000572866
PVHBH15G3716705	PVHBH14G200D728	PVHBH14G200J019	7167	male	1	137	2.16	0.657613842	0.114761905	0.174512605	0.001199705
PVHBH15G3716706	PVHBH14G200D728	PVHBH14G200J019	7167	male	1	137	1.62	0.707180322	0.10952381	0.15487395	-0.00385575
PVHBH15G3716707	PVHBH14G200D728	PVHBH14G200J019	7167	male	2	137	1.64	0.560203154	0.092380952	0.164906162	0.016306662
PVHBH15G3716708	PVHBH14G200D728	PVHBH14G200J019	7167	male	2	137	1.36	0.643746185	0.087142857	0.135368347	-0.003342953
PVHBH15G3716709	PVHBH14G200D728	PVHBH14G200J019	7167	male	2	137	1.33	0.695683846	0.090952381	0.130738095	-0.009667905
PVHBH15G3716711	PVHBH14G200D728	PVHBH14G200J019	7167	male	2	137	1.5	0.696749584	0.096190476	0.138056022	0.041878222
PVHBH15G3716712	PVHBH14G200D728	PVHBH14G200J019	7167	female	2	137	1.65	0.680778032	0.1	0.146890756	-0.006648444
PVHBH15G3716713	PVHBH14G200D728	PVHBH14G200J019	7167	female	3	137	1.41	0.599743425	0.09952381	0.165943978	0.018211178
PVHBH15G3716714	PVHBH14G200D728	PVHBH14G200J019	7167	female	3	137	1.58	0.779358502	0.133809524	0.171691877	-0.000974423
PVHBH15G3716716	PVHBH14G200D728	PVHBH14G200J019	7167	female	3	137	1.73	0.828880577	0.139047619	0.167753501	-0.011227699
PVHBH15G3716717	PVHBH14G200D728	PVHBH14G200J019	7167	male	3	137	1.74	0.833536953	0.143333333	0.171957983	-0.009792217
PVHBH15G3716718	PVHBH14G200D728	PVHBH14G200J019	7167	male	3	137	2.09	0.643535923	0.138095238	0.214588235	0.028889335
PVHBH15G3717201	PVHBH14G200B225	PVHBH14G200B327	7172	NA	1	137	4.8	0.307745262	0.067619048	0.21972409	0.02606639
PVHBH15G3717202	PVHBH14G200B225	PVHBH14G200B327	7172	male	1	137	4.67	0.680215472	0.153333333	0.225418768	-0.012832332
PVHBH15G3717203	PVHBH14G200B225	PVHBH14G200B327	7172	NA	1	137	6.3	0.641249121	0.157142857	0.245057423	-0.018350777
PVHBH15G3717204	PVHBH14G200B225	PVHBH14G200B327	7172	male	1	137	4.89	0.616380833	0.149047619	0.241810924	0.002578224
PVHBH15G3717206	PVHBH14G200B225	PVHBH14G200B327	7172	NA	1	137	3.05	0.694660225	0.137142857	0.19742437	-0.00560763
PVHBH15G3717210	PVHBH14G200B225	PVHBH14G200B327	7172	male	2	137	5.46	0.566712581	0.137142857	0.241997199	0.000799499
PVHBH15G3717211	PVHBH14G200B225	PVHBH14G200B327	7172	female	2	137	3.25	0.675355298	0.147619048	0.218579832	0.006176432
PVHBH15G3717212	PVHBH14G200B225	PVHBH14G200B327	7172	male	2	137	4.41	0.681385111	0.145238095	0.213151261	-0.016758139
PVHBH15G3717213	PVHBH14G200B225	PVHBH14G200B327	7172	male	3	137	4.49	0.76034949	0.184285714	0.242369748	-0.009842152
PVHBH15G3717215	PVHBH14G200B225	PVHBH14G200B327	7172	male	3	137	3.42	0.72042075	0.16	0.222092437	-7.94E-05
PVHBH15G3717216	PVHBH14G200B225	PVHBH14G200B327	7172	male	3	137	4.04	0.762001157	0.177142857	0.232470588	-0.009052412
PVHBH15G3717217	PVHBH14G200B225	PVHBH14G200B327	7172	female	3	137	4.3	0.555316207	0.120952381	0.217808123	0.002874023
PVHBH15G3717301	PVHBH14G200D563	PVHBH14G200J001	7173	male	1	137	1.74	0.831191803	0.13952381	0.167859944	-0.011613556
PVHBH15G3717302	PVHBH14G200D563	PVHBH14G200J001	7173	male	1	137	1.92	0.552008101	0.092380952	0.167354342	0.012520742
PVHBH15G3717303	PVHBH14G200D563	PVHBH14G200J001	7173	male	1	137	1.08	0.729162765	0.109047619	0.149551821	0.003719421
PVHBH15G3717304	PVHBH14G200D563	PVHBH14G200J001	7173	male	1	137	1.02	0.644797867	0.096190476	0.149179272	0.013149272
PVHBH15G3717306	PVHBH14G200D563	PVHBH14G200J001	7173	NA	1	137	1.72	0.629835458	0.105238095	0.167088235	0.008777035
PVHBH15G3717307	PVHBH14G200D563	PVHBH14G200J001	7173	male	2	137	1.62	0.6097376	0.095714286	0.15697619	0.00676499
PVHBH15G3717308	PVHBH14G200D563	PVHBH14G200J001	7173	female	2	137	1.4	0.647421738	0.083333333	0.128715686	-0.008544314
PVHBH15G3717310	PVHBH14G200D563	PVHBH14G200J001	7173	female	2	137	1.77	0.416659102	0.064285714	0.154288515	0.020215815
PVHBH15G3717311	PVHBH14G200D563	PVHBH14G200J001	7173	NA	2	137	1.58	0.563484529	0.098095238	0.174086835	0.023310335
PVHBH15G3717313	PVHBH14G200D563	PVHBH14G200J001	7173	male	3	137	1.3	0.609808894	0.082857143	0.13587395	0.00138135
PVHBH15G3717314	PVHBH14G200D563	PVHBH14G200J001	7173	female	3	137	2.1	0.608905813	0.098095238	0.16110084	-0.00102826
PVHBH15G3717315	PVHBH14G200D563	PVHBH14G200J001	7173	NA	3	137	1.32	0.650290349	0.079047619	0.121557423	-0.010984577
PVHBH15G3717316	PVHBH14G200D563	PVHBH14G200J001	7173	male	3	137	1.76	0.791212318	0.124285714	0.157082633	-0.013657167
PVHBH15G3717317	PVHBH14G200D563	PVHBH14G200J001	7173	male	3	137	1.84	0.626795768	0.105714286	0.168658263	0.007446963
PVHBH15G3717318	PVHBH14G200D563	PVHBH14G200J001	7173	female	3	137	1.69	0.438090392	0.074761905	0.170654062	0.031886062
PVHBH15G3717801	PVHBH14G200I472	PVHBH14G200I406	7178	female	1	136	1.6	0.73360561	0.133333333	0.1817507	0.0089451
PVHBH15G3717803	PVHBH14G200I472	PVHBH14G200I406	7178	male	1	136	1.38	0.443398803	0.07047619	0.158945378	0.030421878
PVHBH15G3717804	PVHBH14G200I472	PVHBH14G200I406	7178	male	1	136	2.23	0.612798908	0.115714286	0.188829132	0.013544532
PVHBH15G3717805	PVHBH14G200I472	PVHBH14G200I406	7178	male	1	136	1.8	0.603134448	0.10952381	0.181591036	0.018928436
PVHBH15G3717806	PVHBH14G200I472	PVHBH14G200I406	7178	male	1	136	1.75	0.618493664	0.113333333	0.183240896	0.019342396
PVHBH15G3717808	PVHBH14G200I472	PVHBH14G200I406	7178	female	2	136	1.46	0.446813373	0.076666667	0.171585434	0.037109134
PVHBH15G3717809	PVHBH14G200I472	PVHBH14G200I406	7178	female	2	136	1.62	0.574213018	0.087142857	0.151760504	0.006879704
PVHBH15G3717810	PVHBH14G200I472	PVHBH14G200I406	7178	male	2	136	1.99	0.662308669	0.127142857	0.191969188	0.014750688
PVHBH15G3717811	PVHBH14G200I472	PVHBH14G200I406	7178	NA	2	136	2.02	0.627518533	0.142857143	0.227654062	0.040536362
PVHBH15G3717812	PVHBH14G200I472	PVHBH14G200I406	7178	male	2	136	1.53	0.545530178	0.115714286	0.212113445	0.051581045
PVHBH15G3717813	PVHBH14G200I472	PVHBH14G200I406	7178	male	3	136	1.28	0.64430257	0.12	0.186247899	0.028733599
PVHBH15G3717814	PVHBH14G200I472	PVHBH14G200I406	7178	male	3	136	1.6	0.599573613	0.095714286	0.159637255	0.009881955
PVHBH15G3717815	PVHBH14G200I472	PVHBH14G200I406	7178	NA	3	136	1.58	0.432999538	0.08	0.184757703	0.045288003
PVHBH15G3717816	PVHBH14G200I472	PVHBH14G200I406	7178	male	3	136	1.72	0.591056228	0.11047619	0.186913165	0.025403265
PVHBH15G3717818	PVHBH14G200I472	PVHBH14G200I406	7178	female	3	136	1.89	0.5839599	0.110952381	0.19	0.0245515
PVHBH15G3718101	PVHBH14G200D011	PVHBH14G200I041	7181	female	1	136	1.11	0.752150099	0.089047619	0.118390756	-0.015302944
PVHBH15G3718103	PVHBH14G200D011	PVHBH14G200I041	7181	male	1	136	1.12	0.739834081	0.099047619	0.133878151	-0.006533349
PVHBH15G3718104	PVHBH14G200D011	PVHBH14G200I041	7181	female	1	136	0.87	0.734808035	0.072857143	0.099151261	-0.017313939
PVHBH15G3718105	PVHBH14G200D011	PVHBH14G200I041	7181	female	1	136	0.82	0.739057877	0.073809524	0.099869748	-0.015811852
PVHBH15G3718106	PVHBH14G200D011	PVHBH14G200I041	7181	male	1	136	1.34	0.71131085	0.102857143	0.144602241	-0.003575459
PVHBH15G3718109	PVHBH14G200D011	PVHBH14G200I041	7181	female	2	136	0.7	0.683081345	0.065238095	0.095505602	-0.010653898
PVHBH15G3718110	PVHBH14G200D011	PVHBH14G200I041	7181	female	2	136	0.88	0.732232592	0.081428571	0.111205882	-0.011333718
PVHBH15G3718113	PVHBH14G200D011	PVHBH14G200I041	7181	male	3	136	0.66	0.56459116	0.067142857	0.118922969	0.012656469
PVHBH15G3718114	PVHBH14G200D011	PVHBH14G200I041	7181	female	3	136	0.98	0.726280188	0.085714286	0.118018207	-0.010093993
PVHBH15G3718115	PVHBH14G200D011	PVHBH14G200I041	7181	male	3	136	1.09	0.69573838	0.076666667	0.110194678	-0.014869822
PVHBH15G3718118	PVHBH14G200D011	PVHBH14G200I041	7181	female	3	136	1.4	0.672792612	0.082857143	0.123154062	-0.013802638
PVHBH15G3718601	PVHBH14G200D316	PVHBH14G100D749	7186	female	1	137	0.6	0.627361392	0.06	0.095638655	-0.003612545
PVHBH15G3718603	PVHBH14G200D316	PVHBH14G100D749	7186	female	1	137	0.53	0.707280832	0.063333333	0.089544818	-0.009826982
PVHBH15G3718605	PVHBH14G200D316	PVHBH14G100D749	7186	female	1	137	0.63	0.493998153	0.050952381	0.103142857	0.009485857
PVHBH15G3718606	PVHBH14G200D316	PVHBH14G100D749	7186	female	1	137	0.82	0.729375887	0.097142857	0.133186275	0.001791975
PVHBH15G3718607	PVHBH14G200D316	PVHBH14G100D749	7186	NA	2	137	0.4	0.68117001	0.04047619	0.059421569	-0.017938231
PVHBH15G3718608	PVHBH14G200D316	PVHBH14G100D749	7186	female	2	137	0.59	0.776278725	0.073333333	0.094467787	-0.014001813
PVHBH15G3718613	PVHBH14G200D316	PVHBH14G100D749	7186	female	3	137	0.65	0.561926019	0.046190476	0.08220028	-0.00863232
PVHBH15G3718614	PVHBH14G200D316	PVHBH14G100D749	7186	male	3	137	0.54	0.732057416	0.064285714	0.087815126	-0.012578174
PVHBH15G3718618	PVHBH14G200D316	PVHBH14G100D749	7186	male	3	137	0.36	0.761855133	0.061428571	0.080630252	-0.011475748
PVHBH15G3718901	PVHBH14G200I106	PVHBH14G200I199	7189	female	1	137	0.41	0.562913907	0.054285714	0.096436975	0.007955075
PVHBH15G3718902	PVHBH14G200I106	PVHBH14G200I199	7189	male	1	137	0.93	0.51458625	0.057142857	0.111046218	0.003606618
PVHBH15G3718903	PVHBH14G200I106	PVHBH14G200I199	7189	male	1	137	0.71	0.442352058	0.046190476	0.104420168	0.011579468
PVHBH15G3718904	PVHBH14G200I106	PVHBH14G200I199	7189	male	1	137	0.67	0.549258108	0.056666667	0.103169468	0.004054268
PVHBH15G3718905	PVHBH14G200I106	PVHBH14G200I199	7189	male	1	137	0.4	0.76414347	0.058095238	0.076026611	-0.014988789
PVHBH15G3718907	PVHBH14G200I106	PVHBH14G200I199	7189	female	2	137	0.69	0.688435631	0.071428571	0.103754902	-0.006442898
PVHBH15G3718908	PVHBH14G200I106	PVHBH14G200I199	7189	male	2	137	0.58	0.465123121	0.044285714	0.095212885	0.008215285
PVHBH15G3718909	PVHBH14G200I106	PVHBH14G200I199	7189	female	2	137	0.39	0.739621729	0.068571429	0.092711485	-0.005796115
PVHBH15G3718910	PVHBH14G200I106	PVHBH14G200I199	7189	male	2	137	0.67	0.788614627	0.077142857	0.097820728	-0.015756672
PVHBH15G3718911	PVHBH14G200I106	PVHBH14G200I199	7189	male	2	137	0.6	0.862860468	0.074761905	0.086644258	-0.023143642
PVHBH15G3718912	PVHBH14G200I106	PVHBH14G200I199	7189	female	2	137	0.29	0.628534145	0.056666667	0.090156863	0.004302763
PVHBH15G3718913	PVHBH14G200I106	PVHBH14G200I199	7189	female	3	137	0.47	0.46775363	0.035238095	0.075334734	-0.000618366
PVHBH15G3718914	PVHBH14G200I106	PVHBH14G200I199	7189	male	3	137	0.53	0.528536531	0.036666667	0.06937395	-0.00999555
PVHBH15G3718915	PVHBH14G200I106	PVHBH14G200I199	7189	male	3	137	0.39	0.641052172	0.039047619	0.060911765	-0.014910935
PVHBH15G3718916	PVHBH14G200I106	PVHBH14G200I199	7189	NA	3	137	0.62	0.642846118	0.046666667	0.072593838	-0.017568562
PVHBH15G3718918	PVHBH14G200I106	PVHBH14G200I199	7189	NA	3	137	0.35	0.797290255	0.042857143	0.053753501	-0.023520499
PVHBH15G3719401	PVHBH14G200D001	PVHBH14G200B810	7194	male	1	136	0.96	0.716283462	0.082857143	0.115676471	-0.010005529
PVHBH15G3719402	PVHBH14G200D001	PVHBH14G200B810	7194	NA	1	136	1.11	0.558982184	0.072857143	0.130338936	0.007258336
PVHBH15G3719403	PVHBH14G200D001	PVHBH14G200B810	7194	female	1	136	1.38	0.781860181	0.105714286	0.135208683	-0.015701917
PVHBH15G3719404	PVHBH14G200D001	PVHBH14G200B810	7194	male	1	136	0.62	0.672148526	0.065714286	0.097767507	-0.006230793
PVHBH15G3719405	PVHBH14G200D001	PVHBH14G200B810	7194	female	1	136	0.68	0.752975528	0.085238095	0.113201681	-0.006255719
PVHBH15G3719406	PVHBH14G200D001	PVHBH14G200B810	7194	female	1	136	0.48	0.796435533	0.068095238	0.0855	-0.0156859
PVHBH15G3719407	PVHBH14G200D001	PVHBH14G200B810	7194	NA	2	136	0.56	0.645630914	0.057142857	0.088507003	-0.007340897
PVHBH15G3719408	PVHBH14G200D001	PVHBH14G200B810	7194	NA	2	136	0.48	0.792925241	0.05952381	0.075068627	-0.019820673
PVHBH15G3719409	PVHBH14G200D001	PVHBH14G200B810	7194	NA	2	136	1.13	0.848227737	0.098571429	0.116208683	-0.024146117
PVHBH15G3719410	PVHBH14G200D001	PVHBH14G200B810	7194	NA	2	136	0.51	0.872669342	0.082857143	0.094946779	-0.017770921
PVHBH15G3719412	PVHBH14G200D001	PVHBH14G200B810	7194	NA	2	136	1.46	0.781666851	0.089047619	0.113920168	-0.028403732
PVHBH15G3719413	PVHBH14G200D001	PVHBH14G200B810	7194	NA	3	136	0.84	0.719319878	0.077619048	0.107906162	-0.010941338
PVHBH15G3719414	PVHBH14G200D001	PVHBH14G200B810	7194	NA	3	136	1.28	0.742026889	0.086190476	0.116155462	-0.019980038
PVHBH15G3719415	PVHBH14G200D001	PVHBH14G200B810	7194	female	3	136	0.81	0.789798571	0.068095238	0.086218487	-0.025246613
PVHBH15G3719416	PVHBH14G200D001	PVHBH14G200B810	7194	NA	3	136	0.73	0.67962378	0.053333333	0.07847479	-0.02017131
PVHBH15G3719417	PVHBH14G200D001	PVHBH14G200B810	7194	female	3	136	0.65	0.663587275	0.057142857	0.086112045	-0.012700455
PVHBH15G3720101	PVHBH14G200B304	PVHBH14G200D633	7201	male	1	134	0.54	0.769666101	0.083809524	0.108890756	-0.005416644
PVHBH15G3720102	PVHBH14G200B304	PVHBH14G200D633	7201	female	1	134	0.54	0.834143406	0.075714286	0.090768908	-0.017826992
PVHBH15G3720103	PVHBH14G200B304	PVHBH14G200D633	7201	male	1	134	0.5	0.869603785	0.082380952	0.094733894	-0.017338006
PVHBH15G3720104	PVHBH14G200B304	PVHBH14G200D633	7201	female	1	134	0.53	0.427986257	0.058095238	0.135740896	0.040203596
PVHBH15G3720105	PVHBH14G200B304	PVHBH14G200D633	7201	male	1	134	0.59	0.589316935	0.054761905	0.09292437	-0.00218393
PVHBH15G3720106	PVHBH14G200B304	PVHBH14G200D633	7201	male	1	134	0.69	0.76807995	0.071904762	0.093616246	-0.016914154
PVHBH15G3720107	PVHBH14G200B304	PVHBH14G200D633	7201	female	2	134	0.44	0.962619693	0.100952381	0.104872549	-0.018371251
PVHBH15G3720108	PVHBH14G200B304	PVHBH14G200D633	7201	female	2	134	1.36	0.674186413	0.094761905	0.140557423	-0.002988977
PVHBH15G3720109	PVHBH14G200B304	PVHBH14G200D633	7201	male	2	134	1.19	0.689256793	0.088571429	0.128502801	-0.006914499
PVHBH15G3720110	PVHBH14G200B304	PVHBH14G200D633	7201	female	2	134	0.52	0.615487764	0.038571429	0.062668067	-0.017801433
PVHBH15G3720111	PVHBH14G200B304	PVHBH14G200D633	7201	female	2	134	0.86	0.653581148	0.079047619	0.120945378	0.000567078
PVHBH15G3720112	PVHBH14G200B304	PVHBH14G200D633	7201	male	2	134	1.06	0.617397821	0.09	0.145773109	0.012746109
PVHBH15G3720114	PVHBH14G200B304	PVHBH14G200D633	7201	male	3	134	0.53	0.845663659	0.065238095	0.077144258	-0.023611842
PVHBH15G3720115	PVHBH14G200B304	PVHBH14G200D633	7201	female	3	134	0.69	0.698742148	0.067142857	0.096091036	-0.011101864
PVHBH15G3720116	PVHBH14G200B304	PVHBH14G200D633	7201	female	3	134	0.79	0.764348056	0.072857143	0.095319328	-0.018839372
PVHBH15G3720117	PVHBH14G200B304	PVHBH14G200D633	7201	female	3	134	0.79	0.612348178	0.057619048	0.094095238	-0.009469362
PVHBH15G3720118	PVHBH14G200B304	PVHBH14G200D633	7201	male	3	134	0.31	0.917678812	0.05047619	0.055004202	-0.026754198
PVHBH15G3720201	PVHBH14G200B032	PVHBH14G200J297	7202	male	1	134	1.4	0.834089663	0.13	0.155858543	-0.010561157
PVHBH15G3720202	PVHBH14G200B032	PVHBH14G200J297	7202	male	1	134	1.76	0.694484114	0.112380952	0.161819328	-0.001716372
PVHBH15G3720203	PVHBH14G200B032	PVHBH14G200J297	7202	female	1	134	1.54	0.819065402	0.137619048	0.168019608	-0.006097992
PVHBH15G3720204	PVHBH14G200B032	PVHBH14G200J297	7202	female	1	134	0.84	0.699896002	0.091428571	0.130631653	0.002497453
PVHBH15G3720205	PVHBH14G200B032	PVHBH14G200J297	7202	male	1	134	1.94	0.821087758	0.157142857	0.191383754	-0.002555746
PVHBH15G3720206	PVHBH14G200B032	PVHBH14G200J297	7202	female	1	134	0.98	0.645258272	0.096190476	0.149072829	0.014076029
PVHBH15G3720207	PVHBH14G200B032	PVHBH14G200J297	7202	NA	2	134	0.95	0.608358834	0.083809524	0.137763305	0.011718405
PVHBH15G3720208	PVHBH14G200B032	PVHBH14G200J297	7202	female	2	134	1.13	0.561452437	0.085714286	0.152665266	0.020626466
PVHBH15G3720209	PVHBH14G200B032	PVHBH14G200J297	7202	male	2	134	0.91	0.615609537	0.076666667	0.124537815	0.004367815
PVHBH15G3720210	PVHBH14G200B032	PVHBH14G200J297	7202	male	2	134	1.79	0.869446343	0.151428571	0.174166667	-0.013418433
PVHBH15G3720211	PVHBH14G200B032	PVHBH14G200J297	7202	male	2	134	0.94	0.507772956	0.070952381	0.139732493	0.022578593
PVHBH15G3720213	PVHBH14G200B032	PVHBH14G200J297	7202	female	3	134	1.04	0.773714633	0.089047619	0.115091036	-0.016794564
PVHBH15G3720214	PVHBH14G200B032	PVHBH14G200J297	7202	NA	3	134	1.39	0.820235135	0.109047619	0.132946779	-0.020279221
PVHBH15G3720215	PVHBH14G200B032	PVHBH14G200J297	7202	male	3	134	1.03	0.664425589	0.091904762	0.138322129	0.004828429
PVHBH15G3720216	PVHBH14G200B032	PVHBH14G200J297	7202	female	3	134	1.19	0.746197915	0.101428571	0.135927171	-0.007738529
PVHBH15G3720217	PVHBH14G200B032	PVHBH14G200J297	7202	male	3	134	1.86	0.653820906	0.118571429	0.181351541	0.011945741
PVHBH15G3720218	PVHBH14G200B032	PVHBH14G200J297	7202	NA	3	134	1.36	0.554445758	0.095238095	0.171771709	0.027924109
PVHBH15G3720301	PVHBH14G200D975	PVHBH14G200J021	7203	female	1	134	1.07	0.800017758	0.100952381	0.126187675	-0.014198125
PVHBH15G3720302	PVHBH14G200D975	PVHBH14G200J021	7203	male	1	134	0.77	0.738044349	0.092857143	0.125815126	-0.001355174
PVHBH15G3720303	PVHBH14G200D975	PVHBH14G200J021	7203	male	1	134	1.2	0.878060499	0.122857143	0.139918768	-0.017522832
PVHBH15G3720304	PVHBH14G200D975	PVHBH14G200J021	7203	female	1	134	0.95	0.734729159	0.085714286	0.116661064	-0.010648236
PVHBH15G3720305	PVHBH14G200D975	PVHBH14G200J021	7203	male	1	134	0.92	0.794400593	0.10952381	0.137869748	-0.004263552
PVHBH15G3720306	PVHBH14G200D975	PVHBH14G200J021	7203	male	1	134	0.94	0.811619212	0.118571429	0.146092437	-0.002379463
PVHBH15G3720307	PVHBH14G200D975	PVHBH14G200J021	7203	male	2	134	0.71	0.587113717	0.068571429	0.116794118	0.007988018
PVHBH15G3720308	PVHBH14G200D975	PVHBH14G200J021	7203	female	2	134	0.67	0.526315789	0.049047619	0.093190476	-0.000407424
PVHBH15G3720309	PVHBH14G200D975	PVHBH14G200J021	7203	female	2	134	0.6	0.694148377	0.064761905	0.093296919	-0.009383781
PVHBH15G3720310	PVHBH14G200D975	PVHBH14G200J021	7203	female	2	134	1.03	0.839565401	0.1	0.119109244	-0.019650156
PVHBH15G3720311	PVHBH14G200D975	PVHBH14G200J021	7203	female	2	134	0.7	0.722689998	0.073809524	0.102131653	-0.010026347
PVHBH15G3720312	PVHBH14G200D975	PVHBH14G200J021	7203	male	2	134	0.57	0.842105263	0.076190476	0.09047619	-0.01939231
PVHBH15G3720313	PVHBH14G200D975	PVHBH14G200J021	7203	female	3	134	0.94	0.501136154	0.045714286	0.091221289	-0.008572611
PVHBH15G3720314	PVHBH14G200D975	PVHBH14G200J021	7203	female	3	134	0.66	0.715402769	0.07047619	0.098512605	-0.010103695
PVHBH15G3720315	PVHBH14G200D975	PVHBH14G200J021	7203	male	3	134	1.02	0.747741756	0.097619048	0.130551821	-0.006407479
PVHBH15G3720316	PVHBH14G200D975	PVHBH14G200J021	7203	male	3	134	0.59	0.777424832	0.07952381	0.102291317	-0.010535483
PVHBH15G3720317	PVHBH14G200D975	PVHBH14G200J021	7203	female	3	134	0.92	0.630448301	0.078095238	0.123872549	0.002464449
PVHBH15G3720318	PVHBH14G200D975	PVHBH14G200J021	7203	male	3	134	0.82	0.660051769	0.072857143	0.110380952	-0.004649148
PVHBH15G3720701	PVHBH14G200D772	PVHBH14G200B465	7207	female	1	134	1.29	0.87210213	0.124761905	0.143058824	-0.017648776
PVHBH15G3720702	PVHBH14G200D772	PVHBH14G200B465	7207	male	1	134	1.24	0.951986914	0.138571429	0.145560224	-0.022561476
PVHBH15G3720703	PVHBH14G200D772	PVHBH14G200B465	7207	female	1	134	0.94	0.747910251	0.09047619	0.120971989	-0.009220711
PVHBH15G3720704	PVHBH14G200D772	PVHBH14G200B465	7207	female	1	134	0.86	0.589177303	0.069047619	0.117193277	0.003614577
PVHBH15G3720705	PVHBH14G200D772	PVHBH14G200B465	7207	male	1	134	1.09	0.795906325	0.115238095	0.144788515	-0.005233785
PVHBH15G3720706	PVHBH14G200D772	PVHBH14G200B465	7207	NA	1	134	0.73	0.658637831	0.09	0.136645658	0.012516358
PVHBH15G3720707	PVHBH14G200D772	PVHBH14G200B465	7207	male	2	134	1.01	0.883964515	0.132857143	0.150296919	-0.008954881
PVHBH15G3720708	PVHBH14G200D772	PVHBH14G200B465	7207	female	2	134	1.06	0.807050929	0.112857143	0.139838936	-0.007935964
PVHBH15G3720709	PVHBH14G200D772	PVHBH14G200B465	7207	female	2	134	1.04	0.609439017	0.086666667	0.142207283	0.011881983
PVHBH15G3720710	PVHBH14G200D772	PVHBH14G200B465	7207	female	2	134	1.31	0.707242374	0.111904762	0.158226891	0.005074591
PVHBH15G3720711	PVHBH14G200D772	PVHBH14G200B465	7207	male	2	134	1.16	0.771620504	0.107142857	0.138854342	-0.007719858
PVHBH15G3720712	PVHBH14G200D772	PVHBH14G200B465	7207	male	2	134	0.97	0.836711988	0.124285714	0.148540616	-0.004321284
PVHBH15G3720713	PVHBH14G200D772	PVHBH14G200B465	7207	NA	3	134	0.89	0.883105694	0.097619048	0.110540616	-0.023036184
PVHBH15G3720714	PVHBH14G200D772	PVHBH14G200B465	7207	male	3	134	0.48	0.800883327	0.076190476	0.095133053	-0.011901647
PVHBH15G3720715	PVHBH14G200D772	PVHBH14G200B465	7207	female	3	134	0.94	0.763735064	0.102857143	0.134676471	-0.003636029
PVHBH15G3720716	PVHBH14G200D772	PVHBH14G200B465	7207	female	3	134	0.66	0.635316101	0.071428571	0.112429972	0.003144572
PVHBH15G3720717	PVHBH14G200D772	PVHBH14G200B465	7207	male	3	134	0.99	0.641568773	0.097142857	0.151414566	0.015537066
PVHBH15G3720718	PVHBH14G200D772	PVHBH14G200B465	7207	female	3	134	0.75	0.775732435	0.083809524	0.108039216	-0.012455984
PVHBH15G3721801	PVHBH14G200D362	PVHBH14G200D898	7218	female	1	133	0.63	0.825910931	0.081428571	0.098592437	-0.016766963
PVHBH15G3721802	PVHBH14G200D362	PVHBH14G200D898	7218	female	1	133	0.91	0.671801455	0.074761905	0.111285714	-0.007599986
PVHBH15G3721803	PVHBH14G200D362	PVHBH14G200D898	7218	female	1	133	0.87	0.652649435	0.061428571	0.094121849	-0.014508451
PVHBH15G3721806	PVHBH14G200D362	PVHBH14G200D898	7218	male	1	133	0.59	0.554454179	0.048571429	0.087602241	-0.002942659
PVHBH15G3721807	PVHBH14G200D362	PVHBH14G200D898	7218	NA	2	133	0.77	0.549882168	0.05	0.090928571	-0.006606829
PVHBH15G3721808	PVHBH14G200D362	PVHBH14G200D898	7218	female	2	133	1.19	0.653408789	0.086190476	0.131908964	-0.001969936
PVHBH15G3721809	PVHBH14G200D362	PVHBH14G200D898	7218	female	2	133	0.38	0.932017544	0.052380952	0.056201681	-0.029715419
PVHBH15G3721810	PVHBH14G200D362	PVHBH14G200D898	7218	male	2	133	0.43	0.804257836	0.059047619	0.073418768	-0.019378732
PVHBH15G3721812	PVHBH14G200D362	PVHBH14G200D898	7218	male	2	133	0.71	0.654504091	0.062857143	0.096037815	-0.008750985
PVHBH15G3721813	PVHBH14G200D362	PVHBH14G200D898	7218	male	3	133	0.48	0.778336908	0.052857143	0.067910364	-0.021999536
PVHBH15G3721814	PVHBH14G200D362	PVHBH14G200D898	7218	male	3	133	0.57	0.641794359	0.048571429	0.075680672	-0.014173428
PVHBH15G3721815	PVHBH14G200D362	PVHBH14G200D898	7218	female	3	133	0.59	0.609989597	0.056666667	0.092897759	-0.003602841
PVHBH15G3721816	PVHBH14G200D362	PVHBH14G200D898	7218	female	3	133	0.51	0.647585098	0.051904762	0.080151261	-0.010100639
PVHBH15G3721817	PVHBH14G200D362	PVHBH14G200D898	7218	female	3	133	0.45	0.808285443	0.054761905	0.0677507	-0.0225301
PVHBH15G3721818	PVHBH14G200D362	PVHBH14G200D898	7218	female	3	133	0.53	0.831379956	0.069047619	0.083051821	-0.020457779
PVHBH15G3722001	PVHBH14G200B312	PVHBH14G200G781	7220	NA	1	132	1.3	0.79842988	0.13047619	0.163415966	-0.001058634
PVHBH15G3722003	PVHBH14G200B312	PVHBH14G200G781	7220	female	1	132	1.02	0.72220911	0.094285714	0.130551821	-0.004237179
PVHBH15G3722005	PVHBH14G200B312	PVHBH14G200G781	7220	female	1	132	1.4	0.820797255	0.115238095	0.140397759	-0.016909841
PVHBH15G3722006	PVHBH14G200B312	PVHBH14G200G781	7220	female	1	132	0.8	0.470707677	0.057142857	0.121397759	0.017861159
PVHBH15G3722007	PVHBH14G200B312	PVHBH14G200G781	7220	male	2	132	1.36	0.585073134	0.111428571	0.190452381	0.036434981
PVHBH15G3722008	PVHBH14G200B312	PVHBH14G200G781	7220	female	2	132	1.59	0.691236745	0.119047619	0.17222409	0.00832259
PVHBH15G3722010	PVHBH14G200B312	PVHBH14G200G781	7220	female	2	132	1.8	0.727403479	0.113333333	0.155805322	-0.009166978
PVHBH15G3722011	PVHBH14G200B312	PVHBH14G200G781	7220	NA	2	132	1.06	0.570634359	0.060952381	0.106815126	-0.006949374
PVHBH15G3722013	PVHBH14G200B312	PVHBH14G200G781	7220	NA	3	132	2.11	0.558420904	0.105238095	0.188456583	0.021838383
PVHBH15G3722014	PVHBH14G200B312	PVHBH14G200G781	7220	NA	3	132	1.48	0.657873142	0.106666667	0.162138655	0.008324955
PVHBH15G3722015	PVHBH14G200B312	PVHBH14G200G781	7220	female	3	132	1.04	0.699736691	0.097142857	0.138827731	0.001666231
PVHBH15G3722016	PVHBH14G200B312	PVHBH14G200G781	7220	female	3	132	1.44	0.683275008	0.11047619	0.161686275	0.006421275
PVHBH15G3722017	PVHBH14G200B312	PVHBH14G200G781	7220	male	3	132	1.39	0.65551605	0.11	0.167806723	0.013986723
PVHBH15G3722018	PVHBH14G200B312	PVHBH14G200G781	7220	male	3	132	1.07	0.700830052	0.106190476	0.151521008	0.007765908
PVHBH15G3722301	PVHBH14G200B355	PVHBH14G200I194	7223	female	1	132	1.19	0.656608674	0.109047619	0.166077031	0.017568231
PVHBH15G3722302	PVHBH14G200B355	PVHBH14G200I194	7223	female	1	132	1.19	0.55892262	0.086666667	0.155060224	0.020873424
PVHBH15G3722303	PVHBH14G200B355	PVHBH14G200I194	7223	male	1	132	1.31	0.663665939	0.104285714	0.157135854	0.008769154
PVHBH15G3722304	PVHBH14G200B355	PVHBH14G200I194	7223	male	1	132	0.83	0.738049358	0.089047619	0.120652661	-0.005617239
PVHBH15G3722305	PVHBH14G200B355	PVHBH14G200I194	7223	male	1	132	0.78	0.498556046	0.062380952	0.125123249	0.018523849
PVHBH15G3722306	PVHBH14G200B355	PVHBH14G200I194	7223	female	1	132	1.38	0.586883471	0.08047619	0.13712465	0.00217735
PVHBH15G3722307	PVHBH14G200B355	PVHBH14G200I194	7223	female	2	132	1.02	0.455644781	0.060952381	0.133771709	0.021132309
PVHBH15G3722308	PVHBH14G200B355	PVHBH14G200I194	7223	male	2	132	1.38	0.651242664	0.096666667	0.148434174	0.003207574
PVHBH15G3722309	PVHBH14G200B355	PVHBH14G200I194	7223	female	2	132	0.86	0.663367279	0.078095238	0.11772549	-0.00200911
PVHBH15G3722310	PVHBH14G200B355	PVHBH14G200I194	7223	female	2	132	1.16	0.573905278	0.073809524	0.128609244	0.003575944
PVHBH15G3722311	PVHBH14G200B355	PVHBH14G200I194	7223	male	2	132	1.09	0.60086371	0.067619048	0.112536415	-0.006526885
PVHBH15G3722312	PVHBH14G200B355	PVHBH14G200I194	7223	NA	2	132	0.99	0.739813526	0.088571429	0.119721289	-0.010540711
PVHBH15G3722313	PVHBH14G200B355	PVHBH14G200I194	7223	female	3	132	0.74	0.61060294	0.071428571	0.116980392	0.005281792
PVHBH15G3722314	PVHBH14G200B355	PVHBH14G200I194	7223	male	3	132	0.81	0.749719643	0.083333333	0.111152661	-0.010718039
PVHBH15G3722315	PVHBH14G200B355	PVHBH14G200I194	7223	male	3	132	0.69	0.709444135	0.076666667	0.108065826	-0.005777174
PVHBH15G3722316	PVHBH14G200B355	PVHBH14G200I194	7223	male	3	132	1.07	0.582603584	0.081904762	0.140584034	0.012598234
PVHBH15G3722317	PVHBH14G200B355	PVHBH14G200I194	7223	male	3	132	0.64	0.744761515	0.086666667	0.116368347	-0.002905453
PVHBH15G3722318	PVHBH14G200B355	PVHBH14G200I194	7223	female	3	132	1.33	0.79445079	0.106190476	0.133665266	-0.016372234
PVHBH15G3722401	PVHBH14G200D054	PVHBH14G200I352	7224	male	1	132	1.59	0.650822421	0.107619048	0.165358543	0.008468343
PVHBH15G3722402	PVHBH14G200D054	PVHBH14G200I352	7224	NA	1	132	1.51	0.525797835	0.09952381	0.189281513	0.039222013
PVHBH15G3722403	PVHBH14G200D054	PVHBH14G200I352	7224	female	1	132	1.43	0.58267731	0.089047619	0.15282493	0.01121623
PVHBH15G3722404	PVHBH14G200D054	PVHBH14G200I352	7224	male	1	132	1.26	0.60092012	0.094761905	0.157694678	0.016568778
PVHBH15G3722405	PVHBH14G200D054	PVHBH14G200I352	7224	male	1	132	1.41	0.59457972	0.093809524	0.15777451	0.01363641
PVHBH15G3722406	PVHBH14G200D054	PVHBH14G200I352	7224	female	1	132	0.93	0.634565136	0.064285714	0.101306723	-0.011034377
PVHBH15G3722407	PVHBH14G200D054	PVHBH14G200I352	7224	male	2	132	0.99	0.596717257	0.083809524	0.14045098	0.01333138
PVHBH15G3722408	PVHBH14G200D054	PVHBH14G200I352	7224	female	2	132	1.35	0.641852951	0.099047619	0.154315126	0.008300326
PVHBH15G3722409	PVHBH14G200D054	PVHBH14G200I352	7224	male	2	132	1.63	0.731330241	0.121904762	0.166689076	0.000173476
PVHBH15G3722410	PVHBH14G200D054	PVHBH14G200I352	7224	male	2	132	1.22	0.564028268	0.071428571	0.126640056	0.001597256
PVHBH15G3722411	PVHBH14G200D054	PVHBH14G200I352	7224	female	2	132	1.08	0.645065432	0.079047619	0.122542017	-0.003827283
PVHBH15G3722412	PVHBH14G200D054	PVHBH14G200I352	7224	male	2	132	1.2	0.663552372	0.08952381	0.134915966	-0.001366734
PVHBH15G3722413	PVHBH14G200D054	PVHBH14G200I352	7224	female	3	132	0.9	0.637227214	0.06952381	0.109103641	-0.005949059
PVHBH15G3722414	PVHBH14G200D054	PVHBH14G200I352	7224	female	3	132	1.04	0.341061692	0.02952381	0.086564426	-0.004903274
PVHBH15G3722415	PVHBH14G200D054	PVHBH14G200I352	7224	male	3	132	1.15	0.692061646	0.086666667	0.125229692	-0.007940608
PVHBH15G3722416	PVHBH14G200D054	PVHBH14G200I352	7224	female	3	132	1.08	0.652121793	0.072380952	0.110992997	-0.010967603
PVHBH15G3722417	PVHBH14G200D054	PVHBH14G200I352	7224	male	3	132	1.44	0.704290848	0.093333333	0.132521008	-0.012028392
PVHBH15G3722418	PVHBH14G200D054	PVHBH14G200I352	7224	NA	3	132	1.3	0.725070374	0.083333333	0.114931373	-0.019867127
