# Supplementary material for: Genetic assessment of residual feed intake as a feed efficiency trait in the Pacific white shrimp Litopenaeus vannamei
Source: Genet Sel Evol. 2017 Aug 4;49:61. doi: 10.1186/s12711-017-0334-1 (PMC5545049; doi:10.1186/s12711-017-0334-1)
Supplement: Supplementary file 3 — Additional file: Table S3. Information and phenotypic data for animals tested during the period from day 22 to 42. Data include animal ID, sire ID, dam ID, family ID, sex, tank ID and the age, and phenotypic data includes initial body weight (IBW), feed efficiency ratio (FER), average daily gain (ADG), daily feed intake (DFI) and residual feed intake (RFI). [file 12711_2017_334_MOESM3_ESM.csv]

AnimalID	SireID	DamID	FamilyID	Sex	Tank	Age	BW1	FER	ADG	DFI	RFI
PVHBH15G3700201	PVHBH14G200I115	PVHBH14G300D346	7002	male	1	171	7.23	0.448459268	0.088095238	0.196439776	-0.013834524
PVHBH15G3700202	PVHBH14G200I115	PVHBH14G300D346	7002	male	1	171	5.64	0.445828956	0.086190476	0.193326331	0.000585231
PVHBH15G3700203	PVHBH14G200I115	PVHBH14G300D346	7002	male	1	171	5.42	0.491370807	0.09	0.183161064	-0.009022536
PVHBH15G3700204	PVHBH14G200I115	PVHBH14G300D346	7002	male	1	171	5.32	0.371418168	0.074285714	0.200005602	0.016848902
PVHBH15G3700205	PVHBH14G200I115	PVHBH14G300D346	7002	male	1	171	9.24	0.388567138	0.098571429	0.253679272	0.019836572
PVHBH15G3700206	PVHBH14G200I115	PVHBH14G300D346	7002	female	1	171	6.1	0.673109355	0.128571429	0.191011204	-0.027618796
PVHBH15G3700208	PVHBH14G200I115	PVHBH14G300D346	7002	male	2	171	3.12	0.448717024	0.087142857	0.194204482	0.008403582
PVHBH15G3700209	PVHBH14G200I115	PVHBH14G300D346	7002	female	2	171	8.24	0.550870076	0.122857143	0.22302381	-0.01350029
PVHBH15G3700210	PVHBH14G200I115	PVHBH14G300D346	7002	NA	2	171	5.24	0.843569511	0.145238095	0.172170868	-0.045556432
PVHBH15G3700211	PVHBH14G200I115	PVHBH14G300D346	7002	male	2	171	5.88	0.643453522	0.145714286	0.226456583	0.001689483
PVHBH15G3700212	PVHBH14G200I115	PVHBH14G300D346	7002	female	2	171	8.45	0.631604136	0.14047619	0.222411765	-0.024378635
PVHBH15G3700213	PVHBH14G200I115	PVHBH14G300D346	7002	male	3	171	4.95	0.713102421	0.131428571	0.184305322	-0.023315778
PVHBH15G3700214	PVHBH14G200I115	PVHBH14G300D346	7002	NA	3	171	4.37	0.799132824	0.104285714	0.130498599	-0.056578201
PVHBH15G3700215	PVHBH14G200I115	PVHBH14G300D346	7002	NA	3	171	4.6	1.018049933	0.169047619	0.16605042	-0.05645518
PVHBH15G3700216	PVHBH14G200I115	PVHBH14G300D346	7002	male	3	171	5.9	0.65653965	0.135714286	0.206711485	-0.013349315
PVHBH15G3700217	PVHBH14G200I115	PVHBH14G300D346	7002	female	3	171	5.68	0.678714684	0.152380952	0.224514006	-0.001445694
PVHBH15G3700218	PVHBH14G200I115	PVHBH14G300D346	7002	NA	3	171	4.41	0.491570086	0.118095238	0.240240896	0.045641196
PVHBH15G3702301	PVHBH14G200I191	PVHBH14G200I199	7023	NA	1	169	8.55	0.587522289	0.164285714	0.27962465	0.02066815
PVHBH15G3702302	PVHBH14G200I191	PVHBH14G200I199	7023	male	1	169	6.96	0.428995815	0.112857143	0.263072829	0.043433929
PVHBH15G3702303	PVHBH14G200I191	PVHBH14G200I199	7023	male	1	169	5.2	0.632694453	0.174761905	0.276218487	0.044295887
PVHBH15G3702304	PVHBH14G200I191	PVHBH14G200I199	7023	NA	1	169	6.61	0.47938255	0.137619048	0.28707563	0.05886293
PVHBH15G3702305	PVHBH14G200I191	PVHBH14G200I199	7023	NA	1	169	4.77	0.287175554	0.077619048	0.270284314	0.091937514
PVHBH15G3702306	PVHBH14G200I191	PVHBH14G200I199	7023	male	1	169	5.21	0.639337466	0.181428571	0.28377591	0.04845441
PVHBH15G3702307	PVHBH14G200I191	PVHBH14G200I199	7023	NA	2	169	4.31	0.537454153	0.133809524	0.248969188	0.047584688
PVHBH15G3702308	PVHBH14G200I191	PVHBH14G200I199	7023	female	2	169	4.12	0.336311219	0.075238095	0.223715686	0.054736386
PVHBH15G3702309	PVHBH14G200I191	PVHBH14G200I199	7023	NA	2	169	5.72	0.722326732	0.17047619	0.236009804	0.000745904
PVHBH15G3702310	PVHBH14G200I191	PVHBH14G200I199	7023	NA	2	169	4.24	0.604150688	0.111428571	0.184438375	-0.004692625
PVHBH15G3702311	PVHBH14G200I191	PVHBH14G200I199	7023	NA	2	169	5.22	0.463375954	0.104761905	0.226084034	0.028767134
PVHBH15G3702312	PVHBH14G200I191	PVHBH14G200I199	7023	male	2	169	5.1	0.635514019	0.126666667	0.199313725	-0.007613275
PVHBH15G3702313	PVHBH14G200I191	PVHBH14G200I199	7023	NA	3	169	4.36	0.545263395	0.128571429	0.235796919	0.036474019
PVHBH15G3702314	PVHBH14G200I191	PVHBH14G200I199	7023	male	3	169	7.12	0.547228649	0.144761905	0.264536415	0.027905815
PVHBH15G3702315	PVHBH14G200I191	PVHBH14G200I199	7023	NA	3	169	5.21	0.51800554	0.125714286	0.242689076	0.035009976
PVHBH15G3702317	PVHBH14G200I191	PVHBH14G200I199	7023	female	3	169	4.73	0.431650705	0.087619048	0.202985994	0.020033294
PVHBH15G3702318	PVHBH14G200I191	PVHBH14G200I199	7023	female	3	169	4.57	0.42582027	0.098571429	0.231485994	0.044890094
PVHBH15G3702901	PVHBH14G200D475	PVHBH14G200D288	7029	male	1	168	5.72	0.588235294	0.126666667	0.215333333	0.001631133
PVHBH15G3702902	PVHBH14G200D475	PVHBH14G200D288	7029	female	1	168	6.74	0.564421807	0.146666667	0.259852941	0.025968941
PVHBH15G3702903	PVHBH14G200D475	PVHBH14G200D288	7029	male	1	168	5.36	0.747809501	0.175714286	0.234971989	0.000882989
PVHBH15G3702904	PVHBH14G200D475	PVHBH14G200D288	7029	male	1	168	3.99	0.561740197	0.109047619	0.19412465	0.00933855
PVHBH15G3702905	PVHBH14G200D475	PVHBH14G200D288	7029	female	1	168	3.52	0.627656097	0.137142857	0.2185	0.0252153
PVHBH15G3702906	PVHBH14G200D475	PVHBH14G200D288	7029	NA	1	168	5.71	0.739315652	0.128095238	0.173261905	-0.041039495
PVHBH15G3702907	PVHBH14G200D475	PVHBH14G200D288	7029	male	2	168	3.77	0.460879318	0.08	0.173581232	0.006744532
PVHBH15G3702908	PVHBH14G200D475	PVHBH14G200D288	7029	male	2	168	5.33	0.591730181	0.138095238	0.23337535	0.01821435
PVHBH15G3702909	PVHBH14G200D475	PVHBH14G200D288	7029	male	2	168	3.3	0.546533974	0.107142857	0.196040616	0.021344816
PVHBH15G3702910	PVHBH14G200D475	PVHBH14G200D288	7029	NA	2	168	4.81	0.44958611	0.106190476	0.236196078	0.042881178
PVHBH15G3702912	PVHBH14G200D475	PVHBH14G200D288	7029	female	2	168	4.15	0.655785134	0.114285714	0.174273109	-0.015208691
PVHBH15G3702913	PVHBH14G200D475	PVHBH14G200D288	7029	male	3	168	4.45	0.674524449	0.153809524	0.228026611	0.014883011
PVHBH15G3702914	PVHBH14G200D475	PVHBH14G200D288	7029	female	3	168	3.77	0.794961111	0.163333333	0.205460784	-0.004426716
PVHBH15G3702915	PVHBH14G200D475	PVHBH14G200D288	7029	female	3	168	3.35	0.663618497	0.137619048	0.207376751	0.016060451
PVHBH15G3702917	PVHBH14G200D475	PVHBH14G200D288	7029	female	3	168	3.55	0.584934063	0.118095238	0.201894958	0.018105758
PVHBH15G3702918	PVHBH14G200D475	PVHBH14G200D288	7029	male	3	168	4.74	0.738375064	0.145714286	0.197344538	-0.015056062
PVHBH15G3704701	PVHBH14G200D425	PVHBH14G200D841	7047	NA	1	167	8.36	0.449365602	0.085714286	0.190745098	-0.029123202
PVHBH15G3704702	PVHBH14G200D425	PVHBH14G200D841	7047	female	1	167	8.71	0.330061216	0.063809524	0.193326331	-0.019269269
PVHBH15G3704703	PVHBH14G200D425	PVHBH14G200D841	7047	NA	1	167	8.04	0.769566403	0.158095238	0.205434174	-0.046086826
PVHBH15G3704704	PVHBH14G200D425	PVHBH14G200D841	7047	NA	1	167	7.17	0.886905447	0.215714286	0.243221289	-0.027928111
PVHBH15G3704705	PVHBH14G200D425	PVHBH14G200D841	7047	NA	1	167	5.49	0.664514665	0.147619048	0.222145658	0.000542858
PVHBH15G3704706	PVHBH14G200D425	PVHBH14G200D841	7047	NA	1	167	5.38	0.683685959	0.153333333	0.22427451	0.00102231
PVHBH15G3704707	PVHBH14G200D425	PVHBH14G200D841	7047	NA	2	167	7.98	0.663774895	0.13952381	0.210197479	-0.031925421
PVHBH15G3704708	PVHBH14G200D425	PVHBH14G200D841	7047	female	2	167	6.19	0.824887498	0.177142857	0.214747899	-0.028519901
PVHBH15G3704709	PVHBH14G200D425	PVHBH14G200D841	7047	NA	2	167	5.43	0.822775093	0.157619048	0.191570028	-0.034333672
PVHBH15G3704710	PVHBH14G200D425	PVHBH14G200D841	7047	NA	2	167	6.98	0.811004785	0.161428571	0.199047619	-0.044285981
PVHBH15G3704711	PVHBH14G200D425	PVHBH14G200D841	7047	male	2	167	6.24	0.499388005	0.097142857	0.19452381	-0.01011609
PVHBH15G3704712	PVHBH14G200D425	PVHBH14G200D841	7047	female	2	167	5.84	0.649206822	0.119047619	0.18337395	-0.02784225
PVHBH15G3704713	PVHBH14G200D425	PVHBH14G200D841	7047	female	3	167	7.28	0.65162326	0.14952381	0.229463585	-0.010977315
PVHBH15G3704714	PVHBH14G200D425	PVHBH14G200D841	7047	NA	3	167	5.92	0.617425708	0.138571429	0.224434174	0.002760474
PVHBH15G3704715	PVHBH14G200D425	PVHBH14G200D841	7047	male	3	167	4.65	0.901943656	0.196666667	0.218047619	-0.018787681
PVHBH15G3704716	PVHBH14G200D425	PVHBH14G200D841	7047	female	3	167	5.86	0.727942956	0.164285714	0.225684874	-0.007983526
PVHBH15G3704718	PVHBH14G200D425	PVHBH14G200D841	7047	female	3	167	7.57	0.673960445	0.147619048	0.219032213	-0.023202487
PVHBH15G3708201	PVHBH14G200B070	PVHBH14G200I080	7082	male	1	165	5.24	0.521853194	0.108095238	0.207137255	0.007925555
PVHBH15G3708202	PVHBH14G200B070	PVHBH14G200I080	7082	male	1	165	8.22	0.536029416	0.147619048	0.275393557	0.027250457
PVHBH15G3708203	PVHBH14G200B070	PVHBH14G200I080	7082	female	1	165	8.42	0.367250389	0.085238095	0.232098039	0.011907239
PVHBH15G3708204	PVHBH14G200B070	PVHBH14G200I080	7082	male	1	165	8.46	0.643268597	0.16	0.248729692	-0.007412808
PVHBH15G3708205	PVHBH14G200B070	PVHBH14G200I080	7082	male	1	165	5.75	0.529969069	0.121904762	0.230022409	0.018353409
PVHBH15G3708206	PVHBH14G200B070	PVHBH14G200I080	7082	male	1	165	8.2	0.705417924	0.176190476	0.249767507	-0.011773693
PVHBH15G3708207	PVHBH14G200B070	PVHBH14G200I080	7082	female	2	165	7.43	0.574511079	0.138571429	0.24119888	0.00461438
PVHBH15G3708209	PVHBH14G200B070	PVHBH14G200I080	7082	female	2	165	5.16	0.699075045	0.168095238	0.240453782	0.012257982
PVHBH15G3708210	PVHBH14G200B070	PVHBH14G200I080	7082	male	2	165	8.24	0.482381889	0.098571429	0.204343137	-0.020576463
PVHBH15G3708211	PVHBH14G200B070	PVHBH14G200I080	7082	male	2	165	9.25	0.364509246	0.097619048	0.267809524	0.034330824
PVHBH15G3708212	PVHBH14G200B070	PVHBH14G200I080	7082	NA	2	165	6.62	0.371904337	0.098095238	0.263764706	0.054727806
PVHBH15G3708213	PVHBH14G200B070	PVHBH14G200I080	7082	male	3	165	8.09	0.383119962	0.096190476	0.251071429	0.028676429
PVHBH15G3708214	PVHBH14G200B070	PVHBH14G200I080	7082	male	3	165	8.23	0.380880428	0.081904762	0.215040616	-0.001802084
PVHBH15G3708215	PVHBH14G200B070	PVHBH14G200I080	7082	female	3	165	8.42	0.616489964	0.177619048	0.288113445	0.023974645
PVHBH15G3708216	PVHBH14G200B070	PVHBH14G200I080	7082	NA	3	165	7.9	0.368650201	0.092380952	0.250592437	0.031801337
PVHBH15G3708217	PVHBH14G200B070	PVHBH14G200I080	7082	male	3	165	7.02	0.512829613	0.121428571	0.236781513	0.012396313
PVHBH15G3708218	PVHBH14G200B070	PVHBH14G200I080	7082	female	3	165	6	0.726845718	0.169047619	0.232577031	-0.004844269
PVHBH15G3713701	PVHBH14G200J410	PVHBH14G200J903	7137	male	1	160	7.47	0.637408758	0.147619048	0.231592437	-0.009713063
PVHBH15G3713702	PVHBH14G200J410	PVHBH14G200J903	7137	male	1	160	7.44	0.328750214	0.067142857	0.204236695	0.002068195
PVHBH15G3713704	PVHBH14G200J410	PVHBH14G200J903	7137	male	1	160	8.27	0.473984472	0.092857143	0.195907563	-0.026552637
PVHBH15G3713705	PVHBH14G200J410	PVHBH14G200J903	7137	male	1	160	6.95	0.425549969	0.084285714	0.198063025	-0.007570175
PVHBH15G3713706	PVHBH14G200J410	PVHBH14G200J903	7137	male	1	160	7.44	0.380213779	0.073333333	0.19287395	-0.01229935
PVHBH15G3713707	PVHBH14G200J410	PVHBH14G200J903	7137	male	2	160	7.43	0.334686546	0.065238095	0.194922969	-0.006221731
PVHBH15G3713709	PVHBH14G200J410	PVHBH14G200J903	7137	female	2	160	6.26	0.363121485	0.062857143	0.173102241	-0.014821259
PVHBH15G3713710	PVHBH14G200J410	PVHBH14G200J903	7137	male	2	160	5.56	0.480552182	0.098095238	0.204130252	0.006340952
PVHBH15G3713711	PVHBH14G200J410	PVHBH14G200J903	7137	female	2	160	9.16	0.341606228	0.071904762	0.210490196	-0.010006004
PVHBH15G3713713	PVHBH14G200J410	PVHBH14G200J903	7137	NA	3	160	7.17	0.193243646	0.049047619	0.253812325	0.063163425
PVHBH15G3713714	PVHBH14G200J410	PVHBH14G200J903	7137	NA	3	160	5.71	0.317472843	0.067619048	0.212991597	0.028742797
PVHBH15G3714201	PVHBH14G200I487	PVHBH14G200J411	7142	male	1	160	2.9	0.581259758	0.082380952	0.141728291	-0.014034109
PVHBH15G3714202	PVHBH14G200I487	PVHBH14G200J411	7142	female	1	160	3.15	0.777443154	0.136666667	0.175789916	-0.012366484
PVHBH15G3714203	PVHBH14G200I487	PVHBH14G200J411	7142	female	1	160	3.47	0.637621768	0.102857143	0.161313725	-0.013448975
PVHBH15G3714204	PVHBH14G200I487	PVHBH14G200J411	7142	NA	1	160	3.22	0.602946126	0.065238095	0.10819888	-0.04309232
PVHBH15G3714205	PVHBH14G200I487	PVHBH14G200J411	7142	female	1	160	3.7	0.644915279	0.092380952	0.143245098	-0.029126702
PVHBH15G3714206	PVHBH14G200I487	PVHBH14G200J411	7142	NA	1	160	3.29	0.736378001	0.093333333	0.126746499	-0.040521001
PVHBH15G3714207	PVHBH14G200I487	PVHBH14G200J411	7142	female	2	160	4.96	0.583337538	0.097142857	0.166529412	-0.023970688
PVHBH15G3714208	PVHBH14G200I487	PVHBH14G200J411	7142	male	2	160	2.78	0.681446949	0.108095238	0.15862605	-0.00919075
PVHBH15G3714209	PVHBH14G200I487	PVHBH14G200J411	7142	female	2	160	3.3	0.986929013	0.159047619	0.161154062	-0.040630938
PVHBH15G3714210	PVHBH14G200I487	PVHBH14G200J411	7142	male	2	160	3.03	0.48534067	0.091904762	0.189361345	0.026563145
PVHBH15G3714211	PVHBH14G200I487	PVHBH14G200J411	7142	NA	2	160	2.87	0.966552358	0.136190476	0.140903361	-0.043162239
PVHBH15G3714212	PVHBH14G200I487	PVHBH14G200J411	7142	NA	2	160	2.97	0.673737819	0.098571429	0.146305322	-0.019185878
PVHBH15G3714213	PVHBH14G200I487	PVHBH14G200J411	7142	female	3	160	3.5	0.698139539	0.11	0.157561625	-0.021343275
PVHBH15G3714214	PVHBH14G200I487	PVHBH14G200J411	7142	male	3	160	3.47	0.62632923	0.110952381	0.177147059	-0.001854141
PVHBH15G3714215	PVHBH14G200I487	PVHBH14G200J411	7142	female	3	160	3.66	0.602770083	0.099047619	0.164320728	-0.010998472
PVHBH15G3714217	PVHBH14G200I487	PVHBH14G200J411	7142	female	3	160	3.84	0.557891189	0.088095238	0.157907563	-0.014087137
PVHBH15G3714218	PVHBH14G200I487	PVHBH14G200J411	7142	female	3	160	2.84	0.457190881	0.060952381	0.133319328	-0.009884672
PVHBH15G3714302	PVHBH14G100D811	PVHBH14G200J021	7143	male	1	160	3.38	0.898528587	0.186190476	0.207217087	-0.009558213
PVHBH15G3714303	PVHBH14G100D811	PVHBH14G200J021	7143	male	1	160	2.83	0.9276278	0.171904762	0.185316527	-0.016978573
PVHBH15G3714304	PVHBH14G100D811	PVHBH14G200J021	7143	NA	1	160	3.96	0.482937272	0.132380952	0.274116246	0.077719146
PVHBH15G3714305	PVHBH14G100D811	PVHBH14G200J021	7143	female	1	160	3.49	0.795182498	0.181428571	0.228159664	0.012461864
PVHBH15G3714306	PVHBH14G100D811	PVHBH14G200J021	7143	NA	1	160	2.83	1.007792295	0.168095238	0.166795518	-0.033506482
PVHBH15G3714307	PVHBH14G100D811	PVHBH14G200J021	7143	male	2	160	2.55	0.693637814	0.118095238	0.170254902	0.000469102
PVHBH15G3714308	PVHBH14G100D811	PVHBH14G200J021	7143	female	2	160	2.1	0.623453814	0.11047619	0.17720028	0.01857788
PVHBH15G3714309	PVHBH14G100D811	PVHBH14G200J021	7143	female	2	160	2.53	0.745988527	0.158095238	0.211927171	0.021036571
PVHBH15G3714310	PVHBH14G100D811	PVHBH14G200J021	7143	male	2	160	3.1	0.866931884	0.17	0.196093838	-0.008775262
PVHBH15G3714312	PVHBH14G100D811	PVHBH14G200J021	7143	male	2	160	2.95	0.782733137	0.158571429	0.202586835	0.005655535
PVHBH15G3714313	PVHBH14G100D811	PVHBH14G200J021	7143	male	3	160	3.05	0.632877602	0.122857143	0.19412465	0.01459765
PVHBH15G3714314	PVHBH14G100D811	PVHBH14G200J021	7143	male	3	160	3.33	0.828499994	0.182857143	0.220708683	0.006266683
PVHBH15G3714315	PVHBH14G100D811	PVHBH14G200J021	7143	female	3	160	3.14	0.860899925	0.184761905	0.214614846	0.001592246
PVHBH15G3714316	PVHBH14G100D811	PVHBH14G200J021	7143	female	3	160	3.63	0.792777453	0.174761905	0.220442577	0.006432177
PVHBH15G3714318	PVHBH14G100D811	PVHBH14G200J021	7143	male	3	160	2.24	0.695581015	0.135714286	0.195109244	0.020476444
PVHBH15G3714601	PVHBH14G200I482	PVHBH14G200B265	7146	NA	1	160	9.45	0.461624471	0.089047619	0.19290056	-0.03825454
PVHBH15G3714603	PVHBH14G200I482	PVHBH14G200B265	7146	male	1	160	9.2	0.53836497	0.11952381	0.222012605	-0.021392395
PVHBH15G3714604	PVHBH14G200I482	PVHBH14G200B265	7146	female	1	160	8.9	0.598227825	0.158571429	0.265068627	0.005797727
PVHBH15G3714605	PVHBH14G200I482	PVHBH14G200B265	7146	NA	1	160	7.5	0.385916454	0.096666667	0.250485994	0.033433094
PVHBH15G3714606	PVHBH14G200I482	PVHBH14G200B265	7146	male	1	160	8.71	0.502747483	0.109047619	0.216903361	-0.017255639
PVHBH15G3714608	PVHBH14G200I482	PVHBH14G200B265	7146	NA	2	160	7.6	0.522285341	0.096190476	0.184172269	-0.033609531
PVHBH15G3714610	PVHBH14G200I482	PVHBH14G200B265	7146	male	2	160	8.3	0.397289086	0.09047619	0.227733894	0.006137694
PVHBH15G3714612	PVHBH14G200I482	PVHBH14G200B265	7146	NA	2	160	10.62	0.791357227	0.164761905	0.208201681	-0.068048319
PVHBH15G3714613	PVHBH14G200I482	PVHBH14G200B265	7146	male	3	160	9.9	0.503472422	0.122857143	0.244019608	-0.006862292
PVHBH15G3714614	PVHBH14G200I482	PVHBH14G200B265	7146	male	3	160	8.49	0.320071637	0.078095238	0.243992997	0.026577797
PVHBH15G3714616	PVHBH14G200I482	PVHBH14G200B265	7146	female	3	160	10.31	0.438824488	0.103333333	0.235477591	-0.009633209
PVHBH15G3714617	PVHBH14G200I482	PVHBH14G200B265	7146	male	3	160	10.17	0.417283935	0.094285714	0.22595098	-0.01376312
PVHBH15G3714618	PVHBH14G200I482	PVHBH14G200B265	7146	male	3	160	10.91	0.237530348	0.048095238	0.202480392	-0.021684208
PVHBH15G3715201	PVHBH14G200D475	PVHBH14G300D411	7152	female	1	159	3.49	0.711929927	0.13	0.182602241	-0.006588859
PVHBH15G3715202	PVHBH14G200D475	PVHBH14G300D411	7152	NA	1	159	4.33	0.817020279	0.136666667	0.16727451	-0.03579809
PVHBH15G3715203	PVHBH14G200D475	PVHBH14G300D411	7152	male	1	159	4.02	0.818601985	0.16	0.195455182	-0.015759018
PVHBH15G3715204	PVHBH14G200D475	PVHBH14G300D411	7152	female	1	159	3.92	0.637353833	0.118095238	0.185289916	-0.003270184
PVHBH15G3715205	PVHBH14G200D475	PVHBH14G300D411	7152	male	1	159	2.65	0.505534446	0.081428571	0.16107423	0.00965403
PVHBH15G3715206	PVHBH14G200D475	PVHBH14G300D411	7152	NA	1	159	3.47	0.510380823	0.123809524	0.242582633	0.056873133
PVHBH15G3715207	PVHBH14G200D475	PVHBH14G300D411	7152	male	2	159	2.95	0.614550384	0.108571429	0.176668067	0.006128967
PVHBH15G3715208	PVHBH14G200D475	PVHBH14G300D411	7152	male	2	159	4.07	0.689240934	0.141428571	0.205194678	0.002825678
PVHBH15G3715209	PVHBH14G200D475	PVHBH14G300D411	7152	female	2	159	4.02	0.643765215	0.126666667	0.196759104	0.002545804
PVHBH15G3715210	PVHBH14G200D475	PVHBH14G300D411	7152	male	2	159	2.93	0.794968318	0.142857143	0.179701681	-0.008711619
PVHBH15G3715211	PVHBH14G200D475	PVHBH14G300D411	7152	female	2	159	3.18	0.626088121	0.104761905	0.167327731	-0.004447469
PVHBH15G3715212	PVHBH14G200D475	PVHBH14G300D411	7152	NA	2	159	3.35	0.454497798	0.097142857	0.213736695	0.043620895
PVHBH15G3715213	PVHBH14G200D475	PVHBH14G300D411	7152	female	3	159	4.34	0.544612518	0.113809524	0.208973389	0.017402489
PVHBH15G3715214	PVHBH14G200D475	PVHBH14G300D411	7152	female	3	159	4.34	0.748824429	0.148095238	0.197770308	-0.011207092
PVHBH15G3715215	PVHBH14G200D475	PVHBH14G300D411	7152	female	3	159	3.63	0.597736512	0.121904762	0.203943978	0.017130278
PVHBH15G3715216	PVHBH14G200D475	PVHBH14G300D411	7152	male	3	159	3.12	0.571716832	0.1	0.174911765	0.006506765
PVHBH15G3715217	PVHBH14G200D475	PVHBH14G300D411	7152	female	3	159	3.22	0.570461953	0.116190476	0.203677871	0.025318371
PVHBH15G3715218	PVHBH14G200D475	PVHBH14G300D411	7152	female	3	159	3.49	0.593412202	0.100952381	0.170121849	-0.003912951
PVHBH15G3715404	PVHBH14G200I478	PVHBH14G200B808	7154	male	1	159	5.2	0.680058355	0.144285714	0.212166667	-0.004650433
PVHBH15G3715405	PVHBH14G200I478	PVHBH14G200B808	7154	female	1	159	7.7	0.7514903	0.177619048	0.236355742	-0.021412758
PVHBH15G3715406	PVHBH14G200I478	PVHBH14G200B808	7154	NA	1	159	5.08	0.496439562	0.123809524	0.249394958	0.044121558
PVHBH15G3715407	PVHBH14G200I478	PVHBH14G200B808	7154	male	2	159	4.31	0.60259344	0.112857143	0.187285714	-0.003433686
PVHBH15G3715408	PVHBH14G200I478	PVHBH14G200B808	7154	female	2	159	4.68	0.837443968	0.177142857	0.211528011	-0.015916489
PVHBH15G3715409	PVHBH14G200I478	PVHBH14G200B808	7154	male	2	159	5.5	0.672408293	0.162380952	0.241491597	0.012498097
PVHBH15G3715411	PVHBH14G200I478	PVHBH14G200B808	7154	male	2	159	5.47	0.482485267	0.096666667	0.200351541	0.004274541
PVHBH15G3715412	PVHBH14G200I478	PVHBH14G200B808	7154	male	2	159	5.02	0.610978343	0.138571429	0.226802521	0.014822521
PVHBH15G3715414	PVHBH14G200I478	PVHBH14G200B808	7154	male	3	159	5.2	0.560056022	0.098571429	0.176002801	-0.017982999
PVHBH15G3715416	PVHBH14G200I478	PVHBH14G200B808	7154	male	3	159	4.9	0.611410169	0.145714286	0.23832493	0.02411863
PVHBH15G3715417	PVHBH14G200I478	PVHBH14G200B808	7154	NA	3	159	5.3	0.521068136	0.122380952	0.234865546	0.027850346
PVHBH15G3715601	PVHBH14G200D408	PVHBH14G300D346	7156	female	1	159	5.21	0.503520144	0.090952381	0.180633053	-0.009640647
PVHBH15G3715603	PVHBH14G200D408	PVHBH14G300D346	7156	NA	1	159	4.84	0.968756553	0.22	0.227095238	-0.023337762
PVHBH15G3715604	PVHBH14G200D408	PVHBH14G300D346	7156	male	1	159	4.19	0.575836999	0.125238095	0.217488796	0.021915796
PVHBH15G3715605	PVHBH14G200D408	PVHBH14G300D346	7156	male	1	159	5.81	0.587226562	0.133809524	0.227866947	0.009687247
PVHBH15G3715606	PVHBH14G200D408	PVHBH14G300D346	7156	NA	1	159	4.14	0.489668416	0.101428571	0.207137255	0.024379255
PVHBH15G3715608	PVHBH14G200D408	PVHBH14G300D346	7156	female	2	159	4.78	0.481516807	0.093333333	0.193831933	0.007379333
PVHBH15G3715609	PVHBH14G200D408	PVHBH14G300D346	7156	female	2	159	4.21	0.602749281	0.116190476	0.192767507	0.001570507
PVHBH15G3715610	PVHBH14G200D408	PVHBH14G300D346	7156	NA	2	159	5.45	0.517451876	0.086666667	0.167487395	-0.023365905
PVHBH15G3715613	PVHBH14G200D408	PVHBH14G300D346	7156	male	3	159	3.65	0.630322074	0.112380952	0.178291317	-0.003839283
PVHBH15G3715614	PVHBH14G200D408	PVHBH14G300D346	7156	female	3	159	5.84	0.661517997	0.14	0.211634454	-0.009907546
PVHBH15G3715615	PVHBH14G200D408	PVHBH14G300D346	7156	NA	3	159	3.67	0.36161571	0.065714286	0.18172409	0.02375769
PVHBH15G3715616	PVHBH14G200D408	PVHBH14G300D346	7156	female	3	159	4.74	0.618993278	0.131428571	0.212326331	0.007101131
PVHBH15G3715617	PVHBH14G200D408	PVHBH14G300D346	7156	female	3	159	4.29	0.653431994	0.127142857	0.194577031	-0.003179269
PVHBH15G3715618	PVHBH14G200D408	PVHBH14G300D346	7156	NA	3	159	5.6	0.763240183	0.162380952	0.212752101	-0.017290899
PVHBH15G3715701	PVHBH14G200G972	PVHBH14G200D689	7157	male	1	159	3.8	0.822291344	0.168095238	0.204422969	-0.008258431
PVHBH15G3715702	PVHBH14G200G972	PVHBH14G200D689	7157	male	1	159	3.45	0.788553971	0.138095238	0.17512465	-0.01774665
PVHBH15G3715703	PVHBH14G200G972	PVHBH14G200D689	7157	male	1	159	4.26	0.756052632	0.160952381	0.212885154	-0.001650546
PVHBH15G3715704	PVHBH14G200G972	PVHBH14G200D689	7157	female	1	159	4.57	0.838698784	0.16	0.190771709	-0.026860891
PVHBH15G3715705	PVHBH14G200G972	PVHBH14G200D689	7157	male	1	159	3.7	0.548587504	0.111428571	0.203119048	0.020829548
PVHBH15G3715706	PVHBH14G200G972	PVHBH14G200D689	7157	male	1	159	2.2	0.760751436	0.116666667	0.153357143	-0.010273657
PVHBH15G3715707	PVHBH14G200G972	PVHBH14G200D689	7157	female	2	159	2.45	0.480579927	0.066666667	0.138721289	-0.001356111
PVHBH15G3715708	PVHBH14G200G972	PVHBH14G200D689	7157	female	2	159	4.05	0.638639741	0.118571429	0.185662465	-0.004773735
PVHBH15G3715709	PVHBH14G200G972	PVHBH14G200D689	7157	male	2	159	2.25	0.728613064	0.095238095	0.130711485	-0.021924915
PVHBH15G3715711	PVHBH14G200G972	PVHBH14G200D689	7157	female	2	159	3.43	0.859015409	0.144285714	0.167966387	-0.027854213
PVHBH15G3715712	PVHBH14G200G972	PVHBH14G200D689	7157	NA	2	159	2.74	0.902565214	0.093333333	0.103408964	-0.055861536
PVHBH15G3715713	PVHBH14G200G972	PVHBH14G200D689	7157	male	3	159	2.95	0.748011508	0.136190476	0.182070028	-0.003106672
PVHBH15G3715714	PVHBH14G200G972	PVHBH14G200D689	7157	male	3	159	3.25	0.802603643	0.160952381	0.200537815	-0.001587485
PVHBH15G3715715	PVHBH14G200G972	PVHBH14G200D689	7157	male	3	159	3.67	0.640712987	0.121428571	0.189521008	0.002435708
PVHBH15G3715716	PVHBH14G200G972	PVHBH14G200D689	7157	male	3	159	3.11	0.749727308	0.133809524	0.178477591	-0.007639409
PVHBH15G3715718	PVHBH14G200G972	PVHBH14G200D689	7157	male	3	159	3.49	0.676188238	0.112857143	0.166901961	-0.013361839
PVHBH15G3715801	PVHBH14G200I477	PVHBH14G200D614	7158	male	1	159	2.76	0.592524186	0.111428571	0.188057423	0.018746623
PVHBH15G3715802	PVHBH14G200I477	PVHBH14G200D614	7158	male	1	159	3.02	0.66992726	0.12047619	0.179834734	0.001984134
PVHBH15G3715804	PVHBH14G200I477	PVHBH14G200D614	7158	male	1	159	3.16	0.627218604	0.125714286	0.200431373	0.017884873
PVHBH15G3715805	PVHBH14G200I477	PVHBH14G200D614	7158	male	1	159	2.52	0.652303273	0.089047619	0.136512605	-0.017036095
PVHBH15G3715806	PVHBH14G200I477	PVHBH14G200D614	7158	male	1	159	3.21	0.757997737	0.156666667	0.206684874	0.007302674
PVHBH15G3715807	PVHBH14G200I477	PVHBH14G200D614	7158	male	2	159	3.15	0.672102792	0.133333333	0.198382353	0.011972653
PVHBH15G3715808	PVHBH14G200I477	PVHBH14G200D614	7158	male	2	159	3.23	0.76813258	0.146190476	0.190319328	-0.003877472
PVHBH15G3715809	PVHBH14G200I477	PVHBH14G200D614	7158	female	2	159	2.96	0.767593587	0.108095238	0.140823529	-0.029605371
PVHBH15G3715810	PVHBH14G200I477	PVHBH14G200D614	7158	female	2	159	3.27	0.594290153	0.102857143	0.17307563	0.00105313
PVHBH15G3715811	PVHBH14G200I477	PVHBH14G200D614	7158	male	2	159	2.49	0.672062167	0.110952381	0.165092437	7.51E-05
PVHBH15G3715813	PVHBH14G200I477	PVHBH14G200D614	7158	NA	3	159	4.5	0.243737129	0.052380952	0.214907563	0.052859563
PVHBH15G3715814	PVHBH14G200I477	PVHBH14G200D614	7158	male	3	159	3.47	0.718629567	0.159047619	0.221320728	0.017363028
PVHBH15G3715815	PVHBH14G200I477	PVHBH14G200D614	7158	male	3	159	2.97	0.711694111	0.135714286	0.190691877	0.005490077
PVHBH15G3715816	PVHBH14G200I477	PVHBH14G200D614	7158	male	3	159	3.01	0.568170389	0.102857143	0.181032213	0.012676913
PVHBH15G3716001	PVHBH14G200B270	PVHBH14G200I097	7160	male	1	159	3.14	0.762275801	0.145238095	0.190532213	-0.001973087
PVHBH15G3716002	PVHBH14G200B270	PVHBH14G200I097	7160	male	1	159	2.68	0.824343467	0.127142857	0.154235294	-0.022319906
PVHBH15G3716003	PVHBH14G200B270	PVHBH14G200I097	7160	male	1	159	2.97	0.767794773	0.142857143	0.186061625	-0.002899675
PVHBH15G3716004	PVHBH14G200B270	PVHBH14G200I097	7160	male	1	159	3.99	0.571672644	0.118095238	0.206578431	0.017136931
PVHBH15G3716005	PVHBH14G200B270	PVHBH14G200I097	7160	female	1	159	3.07	0.695632562	0.120952381	0.17387395	-0.00492515
PVHBH15G3716006	PVHBH14G200B270	PVHBH14G200I097	7160	male	1	159	3.05	0.727697247	0.157142857	0.215945378	0.018424078
PVHBH15G3716007	PVHBH14G200B270	PVHBH14G200I097	7160	female	2	159	3.26	0.809646595	0.14952381	0.184677871	-0.011647529
PVHBH15G3716008	PVHBH14G200B270	PVHBH14G200I097	7160	female	2	159	2.94	0.714054927	0.117619048	0.164719888	-0.010489512
PVHBH15G3716010	PVHBH14G200B270	PVHBH14G200I097	7160	female	2	159	2.45	0.707619027	0.092380952	0.130551821	-0.023718679
PVHBH15G3716011	PVHBH14G200B270	PVHBH14G200I097	7160	female	2	159	3.18	0.7272881	0.12047619	0.165651261	-0.014414639
PVHBH15G3716012	PVHBH14G200B270	PVHBH14G200I097	7160	female	2	159	2.71	0.699357029	0.136190476	0.194736695	0.012927595
PVHBH15G3716013	PVHBH14G200B270	PVHBH14G200I097	7160	NA	3	159	2.97	0.678725177	0.164285714	0.24205042	0.04186592
PVHBH15G3716014	PVHBH14G200B270	PVHBH14G200I097	7160	male	3	159	2.42	0.671440544	0.113333333	0.168791317	0.003552817
PVHBH15G3716015	PVHBH14G200B270	PVHBH14G200I097	7160	female	3	159	3.32	0.557891979	0.113333333	0.203145658	0.024921958
PVHBH15G3716016	PVHBH14G200B270	PVHBH14G200I097	7160	female	3	159	2.48	0.677053154	0.116190476	0.171612045	0.003908845
PVHBH15G3716017	PVHBH14G200B270	PVHBH14G200I097	7160	male	3	159	2.54	0.7569268	0.131428571	0.173634454	-0.003172946
PVHBH15G3716018	PVHBH14G200B270	PVHBH14G200I097	7160	female	3	159	2.82	0.6251791	0.11	0.17594958	0.00652698
PVHBH15G3716201	PVHBH14G200I474	PVHBH14G300J040	7162	male	1	158	6.98	0.520806214	0.12047619	0.231326331	0.007793631
PVHBH15G3716202	PVHBH14G200I474	PVHBH14G300J040	7162	male	1	158	8.73	0.42460548	0.089047619	0.209718487	-0.015101013
PVHBH15G3716203	PVHBH14G200I474	PVHBH14G300J040	7162	male	1	158	8.1	0.58246419	0.108095238	0.185582633	-0.042609067
PVHBH15G3716204	PVHBH14G200I474	PVHBH14G300J040	7162	male	1	158	8.3	0.498978447	0.121428571	0.243354342	0.006969742
PVHBH15G3716205	PVHBH14G200I474	PVHBH14G300J040	7162	female	1	158	8.09	0.572794074	0.134285714	0.234439776	-0.006180424
PVHBH15G3716206	PVHBH14G200I474	PVHBH14G300J040	7162	female	1	158	10	0.464543443	0.101428571	0.218340336	-0.023313464
PVHBH15G3716207	PVHBH14G200I474	PVHBH14G300J040	7162	male	2	158	9.31	0.494932499	0.088571429	0.178956583	-0.050760317
PVHBH15G3716208	PVHBH14G200I474	PVHBH14G300J040	7162	female	2	158	9.79	0.398521823	0.068571429	0.172064426	-0.052340574
PVHBH15G3716209	PVHBH14G200I474	PVHBH14G300J040	7162	male	2	158	4.71	0.442787857	0.055238095	0.1247507	-0.0414193
PVHBH15G3716213	PVHBH14G200I474	PVHBH14G300J040	7162	NA	3	158	10.18	0.406539262	0.082857143	0.203810924	-0.030620376
PVHBH15G3716214	PVHBH14G200I474	PVHBH14G300J040	7162	NA	3	158	7.94	0.507412198	0.092857143	0.183001401	-0.036394299
PVHBH15G3716216	PVHBH14G200I474	PVHBH14G300J040	7162	female	3	158	10.59	0.31403693	0.055714286	0.177413165	-0.047684735
PVHBH15G3716218	PVHBH14G200I474	PVHBH14G300J040	7162	female	3	158	8.47	0.572998298	0.095238095	0.166210084	-0.059215316
PVHBH15G3716301	PVHBH14G200I474	PVHBH14G200B300	7163	female	1	158	2.75	0.706766917	0.134285714	0.19	0.0086342
PVHBH15G3716302	PVHBH14G200I474	PVHBH14G200B300	7163	male	1	158	2.53	0.591823572	0.106666667	0.180233894	0.016930794
PVHBH15G3716303	PVHBH14G200I474	PVHBH14G200B300	7163	female	1	158	2.06	0.62897476	0.110952381	0.176401961	0.018167461
PVHBH15G3716304	PVHBH14G200I474	PVHBH14G200B300	7163	NA	1	158	2.21	0.516667471	0.12	0.232257703	0.066644403
PVHBH15G3716305	PVHBH14G200I474	PVHBH14G200B300	7163	male	1	158	1.92	0.722598576	0.099047619	0.137071429	-0.012184771
PVHBH15G3716307	PVHBH14G200I474	PVHBH14G200B300	7163	male	2	158	2.32	0.576567938	0.090952381	0.157747899	0.006343599
PVHBH15G3716308	PVHBH14G200I474	PVHBH14G200B300	7163	male	2	158	2.67	0.867987541	0.151428571	0.174459384	-0.014869916
PVHBH15G3716309	PVHBH14G200I474	PVHBH14G200B300	7163	female	2	158	2.52	0.75624714	0.115714286	0.153011204	-0.015038896
PVHBH15G3716310	PVHBH14G200I474	PVHBH14G200B300	7163	NA	2	158	3.1	0.526422569	0.138095238	0.262327731	0.074098131
PVHBH15G3716311	PVHBH14G200I474	PVHBH14G200B300	7163	female	2	158	1.52	0.751578947	0.06	0.079831933	-0.039429567
PVHBH15G3716312	PVHBH14G200I474	PVHBH14G200B300	7163	male	2	158	1.78	0.76229731	0.094285714	0.123686275	-0.020440025
PVHBH15G3716313	PVHBH14G200I474	PVHBH14G200B300	7163	male	3	158	2.16	0.728195772	0.128571429	0.176561625	0.007047025
PVHBH15G3716314	PVHBH14G200I474	PVHBH14G200B300	7163	male	3	158	2.21	0.644019706	0.115714286	0.17967507	0.01640827
PVHBH15G3716316	PVHBH14G200I474	PVHBH14G200B300	7163	male	3	158	2.3	0.6553937	0.112857143	0.172197479	0.009078879
PVHBH15G3716317	PVHBH14G200I474	PVHBH14G200B300	7163	male	3	158	3.02	0.80325502	0.145714286	0.181404762	-0.009736538
PVHBH15G3716318	PVHBH14G200I474	PVHBH14G200B300	7163	female	3	158	2.06	0.705906779	0.114285714	0.16189916	0.00182086
PVHBH15G3716601	PVHBH14G200D728	PVHBH14G200D089	7166	male	1	158	3.48	0.617772614	0.128095238	0.20735014	0.01927954
PVHBH15G3716602	PVHBH14G200D728	PVHBH14G200D089	7166	male	1	158	4.12	0.653817106	0.144285714	0.220682073	0.016253873
PVHBH15G3716603	PVHBH14G200D728	PVHBH14G200D089	7166	male	1	158	7.75	0.507878174	0.113809524	0.224088235	-0.003595865
PVHBH15G3716604	PVHBH14G200D728	PVHBH14G200D089	7166	female	1	158	6.83	0.633729613	0.148571429	0.234439776	-0.001242424
PVHBH15G3716605	PVHBH14G200D728	PVHBH14G200D089	7166	male	1	158	5.01	0.754297369	0.194761905	0.258203081	0.018423881
PVHBH15G3716606	PVHBH14G200D728	PVHBH14G200D089	7166	female	1	158	6.9	0.66990372	0.18047619	0.269406162	0.017655062
PVHBH15G3716607	PVHBH14G200D728	PVHBH14G200D089	7166	NA	2	158	5.21	0.747351739	0.213333333	0.285452381	0.034429281
PVHBH15G3716608	PVHBH14G200D728	PVHBH14G200D089	7166	female	2	158	6.16	0.544371921	0.13047619	0.239682073	0.019499073
PVHBH15G3716609	PVHBH14G200D728	PVHBH14G200D089	7166	male	2	158	4.5	0.638135805	0.146666667	0.229836134	0.019711934
PVHBH15G3716612	PVHBH14G200D728	PVHBH14G200D089	7166	NA	2	158	5.71	0.344862155	0.081904762	0.2375	0.0461195
PVHBH15G3716613	PVHBH14G200D728	PVHBH14G200D089	7166	male	3	158	4.78	0.668250631	0.15047619	0.225179272	0.009940072
PVHBH15G3716615	PVHBH14G200D728	PVHBH14G200D089	7166	male	3	158	4.83	0.763163577	0.188095238	0.246467787	0.011926587
PVHBH15G3716616	PVHBH14G200D728	PVHBH14G200D089	7166	NA	3	158	5.18	0.581773738	0.16	0.275021008	0.050620408
PVHBH15G3716617	PVHBH14G200D728	PVHBH14G200D089	7166	NA	3	158	4.47	0.619307832	0.153809524	0.248357143	0.034982343
PVHBH15G3716618	PVHBH14G200D728	PVHBH14G200D089	7166	female	3	158	4.61	0.785667682	0.202380952	0.257591036	0.018353136
PVHBH15G3716701	PVHBH14G200D728	PVHBH14G200J019	7167	male	1	158	4.34	0.85183352	0.195238095	0.229197479	-0.003486021
PVHBH15G3716702	PVHBH14G200D728	PVHBH14G200J019	7167	female	1	158	4.05	0.84909561	0.215714286	0.254051821	0.014389221
PVHBH15G3716703	PVHBH14G200D728	PVHBH14G200J019	7167	male	1	158	3.32	0.646019381	0.133333333	0.206392157	0.017704457
PVHBH15G3716704	PVHBH14G200D728	PVHBH14G200J019	7167	male	1	158	4.76	0.707880198	0.17047619	0.240826331	0.015818631
PVHBH15G3716705	PVHBH14G200D728	PVHBH14G200J019	7167	male	1	158	4.57	0.63165401	0.141428571	0.223901961	0.015605661
PVHBH15G3716706	PVHBH14G200D728	PVHBH14G200J019	7167	male	1	158	3.92	0.766670478	0.169047619	0.220495798	0.005883798
PVHBH15G3716707	PVHBH14G200D728	PVHBH14G200J019	7167	male	2	158	3.58	0.7730643	0.151428571	0.195880952	-0.005544348
PVHBH15G3716708	PVHBH14G200D728	PVHBH14G200J019	7167	male	2	158	3.19	0.647167754	0.14047619	0.217063025	0.026377625
PVHBH15G3716709	PVHBH14G200D728	PVHBH14G200J019	7167	male	2	158	3.24	0.674264931	0.126190476	0.187152661	0.003269861
PVHBH15G3716711	PVHBH14G200D728	PVHBH14G200J019	7167	male	2	158	3.52	0.746824167	0.171428571	0.229543417	0.018595917
PVHBH15G3716712	PVHBH14G200D728	PVHBH14G200J019	7167	female	2	158	3.75	0.595530695	0.118095238	0.198302521	0.011910421
PVHBH15G3716713	PVHBH14G200D728	PVHBH14G200J019	7167	female	3	158	3.5	0.982386095	0.183333333	0.186620448	-0.030174752
PVHBH15G3716714	PVHBH14G200D728	PVHBH14G200J019	7167	female	3	158	4.39	0.807281361	0.185714286	0.23004902	0.00156872
PVHBH15G3716716	PVHBH14G200D728	PVHBH14G200J019	7167	female	3	158	4.65	0.639244091	0.148571429	0.232417367	0.019608467
PVHBH15G3716717	PVHBH14G200D728	PVHBH14G200J019	7167	male	3	158	4.75	0.807969657	0.193333333	0.239282913	0.003011813
PVHBH15G3716718	PVHBH14G200D728	PVHBH14G200J019	7167	male	3	158	4.99	0.929803136	0.222857143	0.239682073	-0.013734027
PVHBH15G3717201	PVHBH14G200B225	PVHBH14G200B327	7172	NA	1	158	6.22	0.45716481	0.11	0.240613445	0.029858745
PVHBH15G3717202	PVHBH14G200B225	PVHBH14G200B327	7172	male	1	158	7.89	0.550716611	0.147619048	0.26804902	0.02287782
PVHBH15G3717203	PVHBH14G200B225	PVHBH14G200B327	7172	NA	1	158	9.6	0.726347309	0.174285714	0.239948179	-0.032565121
PVHBH15G3717204	PVHBH14G200B225	PVHBH14G200B327	7172	male	1	158	8.02	0.419203206	0.106666667	0.25445098	0.02768178
PVHBH15G3717206	PVHBH14G200B225	PVHBH14G200B327	7172	NA	1	158	5.93	0.780577398	0.133333333	0.170813725	-0.048389375
PVHBH15G3717210	PVHBH14G200B225	PVHBH14G200B327	7172	male	2	158	8.34	0.578370122	0.158571429	0.274169468	0.019757568
PVHBH15G3717211	PVHBH14G200B225	PVHBH14G200B327	7172	female	2	158	6.35	0.682221749	0.161428571	0.236621849	-0.000590851
PVHBH15G3717212	PVHBH14G200B225	PVHBH14G200B327	7172	male	2	158	7.46	0.559026636	0.135714286	0.242768908	0.007276308
PVHBH15G3717213	PVHBH14G200B225	PVHBH14G200B327	7172	male	3	158	8.36	0.809733178	0.21047619	0.259932773	-0.019217127
PVHBH15G3717215	PVHBH14G200B225	PVHBH14G200B327	7172	male	3	158	6.78	0.59697806	0.155714286	0.260837535	0.022183435
PVHBH15G3717216	PVHBH14G200B225	PVHBH14G200B327	7172	male	3	158	7.76	0.657410001	0.170952381	0.260039216	0.004908816
PVHBH15G3717217	PVHBH14G200B225	PVHBH14G200B327	7172	female	3	158	6.84	0.725874452	0.17	0.23420028	-0.01193232
PVHBH15G3717301	PVHBH14G200D563	PVHBH14G200J001	7173	male	1	158	4.67	0.718802418	0.159047619	0.221267507	0.002978307
PVHBH15G3717302	PVHBH14G200D563	PVHBH14G200J001	7173	male	1	158	3.86	0.31421565	0.048095238	0.153064426	0.001762226
PVHBH15G3717303	PVHBH14G200D563	PVHBH14G200J001	7173	male	1	158	3.37	0.701013618	0.159047619	0.226882353	0.024197853
PVHBH15G3717304	PVHBH14G200D563	PVHBH14G200J001	7173	male	1	158	3.04	0.857909507	0.195238095	0.22757423	0.01042063
PVHBH15G3717306	PVHBH14G200D563	PVHBH14G200J001	7173	NA	1	158	3.93	0.48156179	0.092380952	0.191836134	0.016435334
PVHBH15G3717307	PVHBH14G200D563	PVHBH14G200J001	7173	male	2	158	3.63	0.634320308	0.14	0.220708683	0.024537983
PVHBH15G3717308	PVHBH14G200D563	PVHBH14G200J001	7173	female	2	158	3.15	0.675067651	0.118095238	0.174938375	-0.003461025
PVHBH15G3717310	PVHBH14G200D563	PVHBH14G200J001	7173	female	2	158	3.12	0.732577713	0.137142857	0.187205882	-0.000795018
PVHBH15G3717311	PVHBH14G200D563	PVHBH14G200J001	7173	NA	2	158	3.64	0.699220977	0.175238095	0.250619048	0.036243048
PVHBH15G3717313	PVHBH14G200D563	PVHBH14G200J001	7173	male	3	158	3.04	0.955355166	0.175238095	0.183427171	-0.023378629
PVHBH15G3717314	PVHBH14G200D563	PVHBH14G200J001	7173	female	3	158	4.16	0.888451633	0.198571429	0.223502801	-0.008813599
PVHBH15G3717315	PVHBH14G200D563	PVHBH14G200J001	7173	NA	3	158	2.98	0.920196834	0.12047619	0.13092437	-0.04636533
PVHBH15G3717316	PVHBH14G200D563	PVHBH14G200J001	7173	male	3	158	4.37	0.840796834	0.18	0.214082633	-0.011307167
PVHBH15G3717317	PVHBH14G200D563	PVHBH14G200J001	7173	male	3	158	4.06	0.728366735	0.174285714	0.239282913	0.020355213
PVHBH15G3717318	PVHBH14G200D563	PVHBH14G200J001	7173	female	3	158	3.26	0.707662766	0.147619048	0.20860084	0.01326574
PVHBH15G3717801	PVHBH14G200I472	PVHBH14G200I406	7178	female	1	157	4.4	0.567417472	0.140952381	0.248410364	0.042339164
PVHBH15G3717803	PVHBH14G200I472	PVHBH14G200I406	7178	male	1	157	2.86	0.38702734	0.078571429	0.203012605	0.049913705
PVHBH15G3717804	PVHBH14G200I472	PVHBH14G200I406	7178	male	1	157	4.66	0.736576289	0.155238095	0.210756303	-0.005510997
PVHBH15G3717805	PVHBH14G200I472	PVHBH14G200I406	7178	male	1	157	4.1	0.636048614	0.141904762	0.223103641	0.020128541
PVHBH15G3717806	PVHBH14G200I472	PVHBH14G200I406	7178	male	1	157	4.13	0.558620766	0.140952381	0.252322129	0.049469229
PVHBH15G3717808	PVHBH14G200I472	PVHBH14G200I406	7178	female	2	157	3.07	0.306260701	0.057619048	0.188137255	0.043197555
PVHBH15G3717809	PVHBH14G200I472	PVHBH14G200I406	7178	female	2	157	3.45	0.781429556	0.161904762	0.207190476	0.002014276
PVHBH15G3717810	PVHBH14G200I472	PVHBH14G200I406	7178	male	2	157	4.66	0.673549903	0.168571429	0.250273109	0.027331609
PVHBH15G3717811	PVHBH14G200I472	PVHBH14G200I406	7178	NA	2	157	5.02	0.555159029	0.159047619	0.286490196	0.064305596
PVHBH15G3717812	PVHBH14G200I472	PVHBH14G200I406	7178	male	2	157	3.96	0.657415833	0.153809524	0.233960784	0.026617684
PVHBH15G3717813	PVHBH14G200I472	PVHBH14G200I406	7178	male	3	157	3.8	0.84686597	0.193333333	0.228292717	0.002793117
PVHBH15G3717814	PVHBH14G200I472	PVHBH14G200I406	7178	male	3	157	3.61	0.703390722	0.14047619	0.199712885	0.003551085
PVHBH15G3717815	PVHBH14G200I472	PVHBH14G200I406	7178	NA	3	157	3.26	0.731931531	0.176190476	0.240719888	0.030591288
PVHBH15G3717816	PVHBH14G200I472	PVHBH14G200I406	7178	male	3	157	4.04	0.752533277	0.17047619	0.226536415	0.009772015
PVHBH15G3717818	PVHBH14G200I472	PVHBH14G200I406	7178	female	3	157	4.22	0.729771653	0.17	0.23294958	0.01431468
PVHBH15G3718101	PVHBH14G200D011	PVHBH14G200I041	7181	female	1	157	2.98	0.695906433	0.116666667	0.167647059	-0.007623041
PVHBH15G3718103	PVHBH14G200D011	PVHBH14G200I041	7181	male	1	157	3.2	0.81317906	0.161428571	0.198515406	-0.003208094
PVHBH15G3718104	PVHBH14G200D011	PVHBH14G200I041	7181	female	1	157	2.4	0.754334667	0.082380952	0.109210084	-0.038756416
PVHBH15G3718105	PVHBH14G200D011	PVHBH14G200I041	7181	female	1	157	2.37	0.724121835	0.104285714	0.144016807	-0.015512493
PVHBH15G3718106	PVHBH14G200D011	PVHBH14G200I041	7181	male	1	157	3.5	0.787403612	0.17047619	0.216504202	0.006294102
PVHBH15G3718109	PVHBH14G200D011	PVHBH14G200I041	7181	female	2	157	2.07	0.802384015	0.121428571	0.151334734	-0.012843466
PVHBH15G3718110	PVHBH14G200D011	PVHBH14G200I041	7181	female	2	157	2.59	0.823157895	0.131428571	0.159663866	-0.017875134
PVHBH15G3718113	PVHBH14G200D011	PVHBH14G200I041	7181	male	3	157	2.07	0.779888324	0.13047619	0.16730112	-0.00184398
PVHBH15G3718114	PVHBH14G200D011	PVHBH14G200I041	7181	female	3	157	2.78	0.814419128	0.155238095	0.190612045	-0.002257855
PVHBH15G3718115	PVHBH14G200D011	PVHBH14G200I041	7181	male	3	157	2.7	0.896119743	0.154285714	0.172170868	-0.019088932
PVHBH15G3718118	PVHBH14G200D011	PVHBH14G200I041	7181	female	3	157	3.14	0.883886735	0.159047619	0.179941176	-0.019761524
PVHBH15G3718601	PVHBH14G200D316	PVHBH14G100D749	7186	female	1	158	1.86	0.870648889	0.142857143	0.164081232	-0.005608568
PVHBH15G3718603	PVHBH14G200D316	PVHBH14G100D749	7186	female	1	158	1.86	0.778567226	0.12047619	0.154740896	-0.005486304
PVHBH15G3718605	PVHBH14G200D316	PVHBH14G100D749	7186	female	1	158	1.7	0.782426096	0.114285714	0.146065826	-0.007981374
PVHBH15G3718606	PVHBH14G200D316	PVHBH14G100D749	7186	female	1	158	2.86	0.858499878	0.168095238	0.19580112	-0.00490408
PVHBH15G3718607	PVHBH14G200D316	PVHBH14G100D749	7186	NA	2	158	1.25	1.246210427	0.14047619	0.112722689	-0.048254111
PVHBH15G3718608	PVHBH14G200D316	PVHBH14G100D749	7186	female	2	158	2.13	1.003185144	0.155714286	0.155219888	-0.028568112
PVHBH15G3718613	PVHBH14G200D316	PVHBH14G100D749	7186	female	3	158	1.62	0.662768031	0.093333333	0.140823529	0.000129529
PVHBH15G3718614	PVHBH14G200D316	PVHBH14G100D749	7186	male	3	158	1.89	0.770425205	0.11952381	0.155140056	-0.005054844
PVHBH15G3718618	PVHBH14G200D316	PVHBH14G100D749	7186	male	3	158	1.65	0.780883961	0.119047619	0.152452381	-0.003414719
PVHBH15G3718901	PVHBH14G200I106	PVHBH14G200I199	7189	female	1	158	1.55	0.56442899	0.08047619	0.142579832	0.010648732
PVHBH15G3718902	PVHBH14G200I106	PVHBH14G200I199	7189	male	1	158	2.13	0.588353012	0.07	0.11897619	-0.01753891
PVHBH15G3718903	PVHBH14G200I106	PVHBH14G200I199	7189	male	1	158	1.68	0.699794178	0.1	0.14289916	-0.00269844
PVHBH15G3718904	PVHBH14G200I106	PVHBH14G200I199	7189	male	1	158	1.86	0.732659103	0.113333333	0.154687675	-0.001555525
PVHBH15G3718905	PVHBH14G200I106	PVHBH14G200I199	7189	male	1	158	1.62	0.777316769	0.09	0.115782913	-0.022992087
PVHBH15G3718907	PVHBH14G200I106	PVHBH14G200I199	7189	female	2	158	2.19	0.687097491	0.086666667	0.126134454	-0.020755646
PVHBH15G3718908	PVHBH14G200I106	PVHBH14G200I199	7189	male	2	158	1.51	0.58274254	0.073333333	0.125841737	-0.001121163
PVHBH15G3718909	PVHBH14G200I106	PVHBH14G200I199	7189	female	2	158	1.83	0.825743777	0.108571429	0.131483193	-0.021583607
PVHBH15G3718910	PVHBH14G200I106	PVHBH14G200I199	7189	male	2	158	2.29	0.745841703	0.13	0.17429972	0.00200312
PVHBH15G3718911	PVHBH14G200I106	PVHBH14G200I199	7189	male	2	158	2.17	0.554424404	0.086190476	0.155459384	0.009169384
PVHBH15G3718912	PVHBH14G200I106	PVHBH14G200I199	7189	female	2	158	1.48	0.845842991	0.097619048	0.115410364	-0.025159036
PVHBH15G3718913	PVHBH14G200I106	PVHBH14G200I199	7189	female	3	158	1.21	0.620828886	0.067619048	0.108917367	-0.008425733
PVHBH15G3718914	PVHBH14G200I106	PVHBH14G200I199	7189	male	3	158	1.3	0.680888825	0.07952381	0.116794118	-0.009622482
PVHBH15G3718915	PVHBH14G200I106	PVHBH14G200I199	7189	male	3	158	1.21	0.782933884	0.05952381	0.076026611	-0.036358289
PVHBH15G3718916	PVHBH14G200I106	PVHBH14G200I199	7189	NA	3	158	1.6	0.899867667	0.108571429	0.120652661	-0.028399239
PVHBH15G3718918	PVHBH14G200I106	PVHBH14G200I199	7189	NA	3	158	1.25	0.79137807	0.078571429	0.099284314	-0.025531886
PVHBH15G3719401	PVHBH14G200D001	PVHBH14G200B810	7194	male	1	157	2.7	0.776757619	0.126190476	0.162457983	-0.013878017
PVHBH15G3719402	PVHBH14G200D001	PVHBH14G200B810	7194	NA	1	157	2.64	0.625407939	0.103333333	0.16522549	0.00205779
PVHBH15G3719403	PVHBH14G200D001	PVHBH14G200B810	7194	female	1	157	3.6	0.862278901	0.167619048	0.194390756	-0.015597044
PVHBH15G3719404	PVHBH14G200D001	PVHBH14G200B810	7194	male	1	157	2	0.85712213	0.132380952	0.154448179	-0.014633421
PVHBH15G3719405	PVHBH14G200D001	PVHBH14G200B810	7194	female	1	157	2.47	0.83163365	0.149047619	0.179222689	-0.005993211
PVHBH15G3719406	PVHBH14G200D001	PVHBH14G200B810	7194	female	1	157	1.91	0.973370716	0.115238095	0.118390756	-0.039751444
PVHBH15G3719407	PVHBH14G200D001	PVHBH14G200B810	7194	NA	2	157	1.76	1.242353612	0.170952381	0.137603641	-0.048806859
PVHBH15G3719408	PVHBH14G200D001	PVHBH14G200B810	7194	NA	2	157	1.73	1.151871877	0.141428571	0.122781513	-0.046936587
PVHBH15G3719409	PVHBH14G200D001	PVHBH14G200B810	7194	NA	2	157	3.2	1.006864989	0.146666667	0.145666667	-0.048381633
PVHBH15G3719410	PVHBH14G200D001	PVHBH14G200B810	7194	NA	2	157	2.25	0.999401428	0.130952381	0.131030812	-0.041171188
PVHBH15G3719412	PVHBH14G200D001	PVHBH14G200B810	7194	NA	2	157	3.33	0.851790899	0.113809524	0.133612045	-0.044997455
PVHBH15G3719413	PVHBH14G200D001	PVHBH14G200B810	7194	NA	3	157	2.47	0.867861963	0.157619048	0.181617647	-0.008166753
PVHBH15G3719414	PVHBH14G200D001	PVHBH14G200B810	7194	NA	3	157	3.09	0.694821204	0.133809524	0.192581232	0.006736432
PVHBH15G3719415	PVHBH14G200D001	PVHBH14G200B810	7194	female	3	157	2.24	0.713710705	0.098095238	0.137443978	-0.016609022
PVHBH15G3719416	PVHBH14G200D001	PVHBH14G200B810	7194	NA	3	157	1.85	0.956035595	0.121428571	0.127012605	-0.033578495
PVHBH15G3719417	PVHBH14G200D001	PVHBH14G200B810	7194	female	3	157	1.85	0.775088848	0.109047619	0.140690476	-0.012984324
PVHBH15G3720101	PVHBH14G200B304	PVHBH14G200D633	7201	male	1	155	2.3	0.755875245	0.147619048	0.195295518	0.013333318
PVHBH15G3720102	PVHBH14G200B304	PVHBH14G200D633	7201	female	1	155	2.13	0.673019246	0.11	0.163442577	0.004597177
PVHBH15G3720103	PVHBH14G200B304	PVHBH14G200D633	7201	male	1	155	2.23	0.567105658	0.10047619	0.177173669	0.021967969
PVHBH15G3720104	PVHBH14G200B304	PVHBH14G200D633	7201	female	1	155	1.75	0.576482721	0.092380952	0.1602493	0.0177425
PVHBH15G3720105	PVHBH14G200B304	PVHBH14G200D633	7201	male	1	155	1.74	0.62877121	0.065238095	0.103754902	-0.022926998
PVHBH15G3720106	PVHBH14G200B304	PVHBH14G200D633	7201	male	1	155	2.2	0.494639854	0.067142857	0.135740896	-0.000376404
PVHBH15G3720107	PVHBH14G200B304	PVHBH14G200D633	7201	female	2	155	2.56	0.57307525	0.103333333	0.180313725	0.018360825
PVHBH15G3720108	PVHBH14G200B304	PVHBH14G200D633	7201	female	2	155	3.35	0.67889504	0.138095238	0.203411765	0.011847665
PVHBH15G3720109	PVHBH14G200B304	PVHBH14G200D633	7201	male	2	155	3.05	0.814451511	0.15047619	0.184757703	-0.009281097
PVHBH15G3720110	PVHBH14G200B304	PVHBH14G200D633	7201	female	2	155	1.33	0.643987413	0.06047619	0.093908964	-0.021673236
PVHBH15G3720111	PVHBH14G200B304	PVHBH14G200D633	7201	female	2	155	2.52	0.8021015	0.155238095	0.193539216	0.004308316
PVHBH15G3720112	PVHBH14G200B304	PVHBH14G200D633	7201	male	2	155	2.95	0.720441141	0.120952381	0.167886555	-0.009233145
PVHBH15G3720114	PVHBH14G200B304	PVHBH14G200D633	7201	male	3	155	1.9	0.753070175	0.096190476	0.127731092	-0.019573608
PVHBH15G3720115	PVHBH14G200B304	PVHBH14G200D633	7201	female	3	155	2.1	0.618074792	0.1	0.161792717	0.008976417
PVHBH15G3720116	PVHBH14G200B304	PVHBH14G200D633	7201	female	3	155	2.32	0.815621552	0.142857143	0.175151261	-0.004545339
PVHBH15G3720117	PVHBH14G200B304	PVHBH14G200D633	7201	female	3	155	2	0.800887652	0.123333333	0.153995798	-0.010106702
PVHBH15G3720118	PVHBH14G200B304	PVHBH14G200D633	7201	male	3	155	1.37	0.687839183	0.09	0.130844538	-0.003175462
PVHBH15G3720201	PVHBH14G200B032	PVHBH14G200J297	7202	male	1	155	4.13	0.758289474	0.161428571	0.212885154	-0.000362446
PVHBH15G3720202	PVHBH14G200B032	PVHBH14G200J297	7202	male	1	155	4.12	0.666923317	0.152857143	0.229197479	0.020414179
PVHBH15G3720203	PVHBH14G200B032	PVHBH14G200J297	7202	female	1	155	4.43	0.787158512	0.185714286	0.235929972	0.006998672
PVHBH15G3720204	PVHBH14G200B032	PVHBH14G200J297	7202	female	1	155	2.76	0.758527055	0.166666667	0.21972409	0.02111819
PVHBH15G3720205	PVHBH14G200B032	PVHBH14G200J297	7202	male	1	155	5.24	0.799566248	0.171428571	0.214401961	-0.016300039
PVHBH15G3720206	PVHBH14G200B032	PVHBH14G200J297	7202	female	1	155	3	0.723290262	0.154285714	0.213310924	0.017950424
PVHBH15G3720207	PVHBH14G200B032	PVHBH14G200J297	7202	NA	2	155	2.71	1.015347861	0.157142857	0.154767507	-0.038139793
PVHBH15G3720208	PVHBH14G200B032	PVHBH14G200J297	7202	female	2	155	2.93	0.991567714	0.192857143	0.194497199	-0.020015001
PVHBH15G3720209	PVHBH14G200B032	PVHBH14G200J297	7202	male	2	155	2.52	0.562626473	0.083333333	0.148114846	-0.002301854
PVHBH15G3720210	PVHBH14G200B032	PVHBH14G200J297	7202	male	2	155	4.97	0.739263947	0.154761905	0.209345938	-0.010154762
PVHBH15G3720211	PVHBH14G200B032	PVHBH14G200J297	7202	male	2	155	2.43	0.810083153	0.142857143	0.176348739	-0.004973061
PVHBH15G3720213	PVHBH14G200B032	PVHBH14G200J297	7202	female	3	155	2.91	0.932803454	0.194285714	0.208281513	-0.006712087
PVHBH15G3720214	PVHBH14G200B032	PVHBH14G200J297	7202	NA	3	155	3.68	1.034737828	0.205714286	0.198808123	-0.031541277
PVHBH15G3720215	PVHBH14G200B032	PVHBH14G200J297	7202	male	3	155	2.96	0.803013336	0.165714286	0.206365546	0.005568546
PVHBH15G3720216	PVHBH14G200B032	PVHBH14G200J297	7202	female	3	155	3.32	0.685236286	0.132857143	0.193885154	0.005445754
PVHBH15G3720217	PVHBH14G200B032	PVHBH14G200J297	7202	male	3	155	4.35	0.84715808	0.204761905	0.241704482	0.004149882
PVHBH15G3720218	PVHBH14G200B032	PVHBH14G200J297	7202	NA	3	155	3.36	0.649472708	0.149047619	0.229490196	0.032108796
PVHBH15G3720301	PVHBH14G200D975	PVHBH14G200J021	7203	female	1	155	3.19	0.878546819	0.175714286	0.200005602	-0.008984298
PVHBH15G3720302	PVHBH14G200D975	PVHBH14G200J021	7203	male	1	155	2.72	0.843831773	0.175238095	0.207669468	0.005109868
PVHBH15G3720303	PVHBH14G200D975	PVHBH14G200J021	7203	male	1	155	3.78	0.78287991	0.157142857	0.20072409	-0.00612351
PVHBH15G3720304	PVHBH14G200D975	PVHBH14G200J021	7203	female	1	155	2.75	0.832081596	0.159047619	0.191144258	-0.003319142
PVHBH15G3720305	PVHBH14G200D975	PVHBH14G200J021	7203	male	1	155	3.22	0.842762747	0.17952381	0.213018207	0.001679207
PVHBH15G3720306	PVHBH14G200D975	PVHBH14G200J021	7203	male	1	155	3.43	0.792652773	0.172857143	0.21807423	0.00751653
PVHBH15G3720307	PVHBH14G200D975	PVHBH14G200J021	7203	male	2	155	2.15	0.786259662	0.14047619	0.178663866	0.002822166
PVHBH15G3720308	PVHBH14G200D975	PVHBH14G200J021	7203	female	2	155	1.7	0.663109137	0.102857143	0.155113445	0.007534245
PVHBH15G3720309	PVHBH14G200D975	PVHBH14G200J021	7203	female	2	155	1.96	0.97883622	0.15047619	0.153729692	-0.024622908
PVHBH15G3720310	PVHBH14G200D975	PVHBH14G200J021	7203	female	2	155	3.13	0.743866574	0.16047619	0.215732493	0.015418193
PVHBH15G3720311	PVHBH14G200D975	PVHBH14G200J021	7203	female	2	155	2.25	0.790640881	0.123333333	0.155991597	-0.012065503
PVHBH15G3720312	PVHBH14G200D975	PVHBH14G200J021	7203	male	2	155	2.17	0.69951621	0.113809524	0.162697479	0.001111379
PVHBH15G3720313	PVHBH14G200D975	PVHBH14G200J021	7203	female	3	155	1.9	0.889094512	0.123809524	0.139253501	-0.023485499
PVHBH15G3720314	PVHBH14G200D975	PVHBH14G200J021	7203	female	3	155	2.14	0.863078828	0.116190476	0.134623249	-0.027792951
PVHBH15G3720315	PVHBH14G200D975	PVHBH14G200J021	7203	male	3	155	3.07	0.878884287	0.17952381	0.204263305	-0.005153395
PVHBH15G3720316	PVHBH14G200D975	PVHBH14G200J021	7203	male	3	155	2.26	1.047047775	0.173333333	0.165544818	-0.029600582
PVHBH15G3720317	PVHBH14G200D975	PVHBH14G200J021	7203	female	3	155	2.56	0.839712919	0.167142857	0.199047619	0.002943819
PVHBH15G3720318	PVHBH14G200D975	PVHBH14G200J021	7203	male	3	155	2.35	0.886741631	0.145238095	0.163788515	-0.017633685
PVHBH15G3720701	PVHBH14G200D772	PVHBH14G200B465	7207	female	1	155	3.91	0.958776321	0.188571429	0.196679272	-0.027707928
PVHBH15G3720702	PVHBH14G200D772	PVHBH14G200B465	7207	male	1	155	4.15	0.654843631	0.144285714	0.220336134	0.015547034
PVHBH15G3720703	PVHBH14G200D772	PVHBH14G200B465	7207	female	1	155	2.84	0.909800756	0.145238095	0.159637255	-0.028789645
PVHBH15G3720704	PVHBH14G200D772	PVHBH14G200B465	7207	female	1	155	2.31	0.728985711	0.13047619	0.178983193	0.006123993
PVHBH15G3720705	PVHBH14G200D772	PVHBH14G200B465	7207	male	1	155	3.51	0.931293263	0.21047619	0.226004202	-0.004739498
PVHBH15G3720706	PVHBH14G200D772	PVHBH14G200B465	7207	NA	1	155	2.62	0.691167929	0.156666667	0.226669468	0.035268168
PVHBH15G3720707	PVHBH14G200D772	PVHBH14G200B465	7207	male	2	155	3.8	0.732690808	0.155238095	0.21187395	0.00575435
PVHBH15G3720708	PVHBH14G200D772	PVHBH14G200B465	7207	female	2	155	3.43	0.774950315	0.156190476	0.20154902	-4.27E-04
PVHBH15G3720709	PVHBH14G200D772	PVHBH14G200B465	7207	female	2	155	2.86	0.765384481	0.152857143	0.199712885	0.006998185
PVHBH15G3720710	PVHBH14G200D772	PVHBH14G200B465	7207	female	2	155	3.66	0.872389908	0.193333333	0.221613445	-0.002219855
PVHBH15G3720711	PVHBH14G200D772	PVHBH14G200B465	7207	male	2	155	3.41	0.876666284	0.170952381	0.195002801	-0.014324899
PVHBH15G3720712	PVHBH14G200D772	PVHBH14G200B465	7207	male	2	155	3.58	0.830409357	0.169047619	0.203571429	-0.006900471
PVHBH15G3720713	PVHBH14G200D772	PVHBH14G200B465	7207	NA	3	155	2.94	1.283266145	0.223809524	0.174406162	-0.056186138
PVHBH15G3720714	PVHBH14G200D772	PVHBH14G200B465	7207	male	3	155	2.08	0.755840662	0.129047619	0.170733894	0.002213594
PVHBH15G3720715	PVHBH14G200D772	PVHBH14G200B465	7207	female	3	155	3.1	0.878104227	0.170952381	0.194683473	-0.010679727
PVHBH15G3720716	PVHBH14G200D772	PVHBH14G200B465	7207	female	3	155	2.16	0.753036437	0.132857143	0.176428571	0.004576871
PVHBH15G3720717	PVHBH14G200D772	PVHBH14G200B465	7207	male	3	155	3.03	0.834160874	0.16	0.191809524	-0.006936576
PVHBH15G3720718	PVHBH14G200D772	PVHBH14G200B465	7207	female	3	155	2.51	0.863840362	0.13047619	0.151042017	-0.024812583
PVHBH15G3721801	PVHBH14G200D362	PVHBH14G200D898	7218	female	1	154	2.34	0.614112674	0.092380952	0.150429972	-0.002085328
PVHBH15G3721802	PVHBH14G200D362	PVHBH14G200D898	7218	female	1	154	2.48	0.758955042	0.121904762	0.160621849	-0.010170251
PVHBH15G3721803	PVHBH14G200D362	PVHBH14G200D898	7218	female	1	154	2.16	0.681186853	0.077619048	0.113946779	-0.027376421
PVHBH15G3721806	PVHBH14G200D362	PVHBH14G200D898	7218	male	1	154	1.61	0.614127716	0.061904762	0.10080112	-0.02139858
PVHBH15G3721807	PVHBH14G200D362	PVHBH14G200D898	7218	NA	2	154	1.82	0.566970154	0.065238095	0.115064426	-0.013130074
PVHBH15G3721808	PVHBH14G200D362	PVHBH14G200D898	7218	female	2	154	3	0.665343888	0.136666667	0.205407563	0.019291363
PVHBH15G3721809	PVHBH14G200D362	PVHBH14G200D898	7218	female	2	154	1.48	0.593326818	0.05952381	0.100322129	-0.017835371
PVHBH15G3721810	PVHBH14G200D362	PVHBH14G200D898	7218	male	2	154	1.67	0.637431981	0.078095238	0.122515406	-0.010311094
PVHBH15G3721812	PVHBH14G200D362	PVHBH14G200D898	7218	male	2	154	2.03	0.653795637	0.106666667	0.16314986	0.00778576
PVHBH15G3721813	PVHBH14G200D362	PVHBH14G200D898	7218	male	3	154	1.59	0.705824887	0.080952381	0.114691877	-0.018281123
PVHBH15G3721814	PVHBH14G200D362	PVHBH14G200D898	7218	male	3	154	1.59	0.652640158	0.085238095	0.130605042	-0.004857158
PVHBH15G3721815	PVHBH14G200D362	PVHBH14G200D898	7218	female	3	154	1.78	0.736021972	0.108095238	0.146864146	-0.005076454
PVHBH15G3721816	PVHBH14G200D362	PVHBH14G200D898	7218	female	3	154	1.6	0.92698755	0.125238095	0.135102241	-0.023389859
PVHBH15G3721817	PVHBH14G200D362	PVHBH14G200D898	7218	female	3	154	1.6	0.633909497	0.068571429	0.108172269	-0.017756231
PVHBH15G3721818	PVHBH14G200D362	PVHBH14G200D898	7218	female	3	154	1.98	0.84231914	0.132380952	0.157162465	-0.011600835
PVHBH15G3722001	PVHBH14G200B312	PVHBH14G200G781	7220	NA	1	153	4.04	0.536635707	0.136190476	0.253785714	0.054454814
PVHBH15G3722003	PVHBH14G200B312	PVHBH14G200G781	7220	female	1	153	3	0.630772333	0.131428571	0.208361345	0.025004445
PVHBH15G3722005	PVHBH14G200B312	PVHBH14G200G781	7220	female	1	153	3.82	0.52639478	0.093333333	0.177306723	0.002849123
PVHBH15G3722006	PVHBH14G200B312	PVHBH14G200G781	7220	female	1	153	2	0.620920903	0.087142857	0.140344538	-0.003588762
PVHBH15G3722007	PVHBH14G200B312	PVHBH14G200G781	7220	male	2	153	3.7	0.719108436	0.123809524	0.172170868	-0.016533632
PVHBH15G3722008	PVHBH14G200B312	PVHBH14G200G781	7220	female	2	153	4.09	0.804632307	0.160952381	0.200032213	-0.012499887
PVHBH15G3722010	PVHBH14G200B312	PVHBH14G200G781	7220	female	2	153	4.18	0.688442352	0.137619048	0.19989916	-0.00186084
PVHBH15G3722011	PVHBH14G200B312	PVHBH14G200G781	7220	NA	2	153	2.34	1.076790336	0.148571429	0.13797619	-0.04508861
PVHBH15G3722013	PVHBH14G200B312	PVHBH14G200G781	7220	NA	3	153	4.32	0.535891656	0.126190476	0.235477591	0.037844391
PVHBH15G3722014	PVHBH14G200B312	PVHBH14G200G781	7220	NA	3	153	3.72	0.57636745	0.13047619	0.226376751	0.033972951
PVHBH15G3722015	PVHBH14G200B312	PVHBH14G200G781	7220	female	3	153	3.08	0.627110719	0.135238095	0.215652661	0.029193761
PVHBH15G3722016	PVHBH14G200B312	PVHBH14G200G781	7220	female	3	153	3.76	0.629682083	0.137619048	0.218553221	0.021964421
PVHBH15G3722017	PVHBH14G200B312	PVHBH14G200G781	7220	male	3	153	3.7	0.646878065	0.138571429	0.214215686	0.017893486
PVHBH15G3722018	PVHBH14G200B312	PVHBH14G200G781	7220	male	3	153	3.3	0.683760684	0.144761905	0.211714286	0.017339786
PVHBH15G3722301	PVHBH14G200B355	PVHBH14G200I194	7223	female	1	153	3.48	0.635676783	0.139047619	0.218739496	0.024985396
PVHBH15G3722302	PVHBH14G200B355	PVHBH14G200I194	7223	female	1	153	3.01	0.719956424	0.148095238	0.20570028	0.01344618
PVHBH15G3722303	PVHBH14G200B355	PVHBH14G200I194	7223	male	1	153	3.5	0.74093065	0.153809524	0.207589636	0.005950736
PVHBH15G3722304	PVHBH14G200B355	PVHBH14G200I194	7223	male	1	153	2.7	0.564336116	0.096666667	0.171292717	0.010823917
PVHBH15G3722305	PVHBH14G200B355	PVHBH14G200I194	7223	male	1	153	2.09	0.625906976	0.105714286	0.168897759	0.013074159
PVHBH15G3722306	PVHBH14G200B355	PVHBH14G200I194	7223	female	1	153	3.07	0.884541196	0.152857143	0.172809524	-0.022740976
PVHBH15G3722307	PVHBH14G200B355	PVHBH14G200I194	7223	female	2	153	2.3	0.572473655	0.082857143	0.144735294	-0.001859806
PVHBH15G3722308	PVHBH14G200B355	PVHBH14G200I194	7223	male	2	153	3.41	0.729919976	0.148571429	0.203544818	0.005763418
PVHBH15G3722309	PVHBH14G200B355	PVHBH14G200I194	7223	female	2	153	2.5	0.712622264	0.12	0.168392157	-0.001671943
PVHBH15G3722310	PVHBH14G200B355	PVHBH14G200I194	7223	female	2	153	2.71	0.644263119	0.116666667	0.181085434	0.009699534
PVHBH15G3722311	PVHBH14G200B355	PVHBH14G200I194	7223	male	2	153	2.51	0.786117396	0.132857143	0.169004202	-0.008128698
PVHBH15G3722312	PVHBH14G200B355	PVHBH14G200I194	7223	NA	2	153	2.85	0.987275004	0.155714286	0.157721289	-0.036358411
PVHBH15G3722313	PVHBH14G200B355	PVHBH14G200I194	7223	female	3	153	2.24	0.733768147	0.129047619	0.175869748	0.004856348
PVHBH15G3722314	PVHBH14G200B355	PVHBH14G200I194	7223	male	3	153	2.56	0.69412198	0.121428571	0.174938375	0.003207975
PVHBH15G3722315	PVHBH14G200B355	PVHBH14G200I194	7223	male	3	153	2.3	0.735129801	0.141904762	0.193033613	0.014148613
PVHBH15G3722316	PVHBH14G200B355	PVHBH14G200I194	7223	male	3	153	2.79	0.601604467	0.11952381	0.19867507	0.02459777
PVHBH15G3722317	PVHBH14G200B355	PVHBH14G200I194	7223	male	3	153	2.46	0.741273788	0.145714286	0.196572829	0.013283129
PVHBH15G3722318	PVHBH14G200B355	PVHBH14G200I194	7223	female	3	153	3.56	0.634048083	0.136666667	0.215546218	0.021992418
PVHBH15G3722401	PVHBH14G200D054	PVHBH14G200I352	7224	male	1	153	3.85	0.595617656	0.119047619	0.199872549	0.011709149
PVHBH15G3722402	PVHBH14G200D054	PVHBH14G200I352	7224	NA	1	153	3.6	0.565512771	0.12952381	0.229037815	0.038664915
PVHBH15G3722403	PVHBH14G200D054	PVHBH14G200I352	7224	female	1	153	3.3	0.677158156	0.116190476	0.171585434	-0.007866066
PVHBH15G3722404	PVHBH14G200D054	PVHBH14G200I352	7224	male	1	153	3.25	0.613952915	0.13952381	0.227254902	0.036267802
PVHBH15G3722405	PVHBH14G200D054	PVHBH14G200I352	7224	male	1	153	3.38	0.637438708	0.117619048	0.184518207	0.003237607
PVHBH15G3722406	PVHBH14G200D054	PVHBH14G200I352	7224	female	1	153	2.28	0.39395695	0.04952381	0.125708683	-0.001841817
PVHBH15G3722407	PVHBH14G200D054	PVHBH14G200I352	7224	male	2	153	2.75	0.575916979	0.112857143	0.195960784	0.026030684
PVHBH15G3722408	PVHBH14G200D054	PVHBH14G200I352	7224	female	2	153	3.43	0.813179701	0.161904762	0.19910084	-0.00582206
PVHBH15G3722409	PVHBH14G200D054	PVHBH14G200I352	7224	male	2	153	4.19	0.639814311	0.136666667	0.213603641	0.012207641
PVHBH15G3722410	PVHBH14G200D054	PVHBH14G200I352	7224	male	2	153	2.72	0.841674739	0.142380952	0.169163866	-0.016074634
PVHBH15G3722411	PVHBH14G200D054	PVHBH14G200I352	7224	female	2	153	2.74	0.516194332	0.064285714	0.124537815	-0.018916585
PVHBH15G3722412	PVHBH14G200D054	PVHBH14G200I352	7224	male	2	153	3.08	0.703235076	0.141904762	0.201788515	0.011832715
PVHBH15G3722413	PVHBH14G200D054	PVHBH14G200I352	7224	female	3	153	2.36	0.580818352	0.1	0.172170868	0.015146868
PVHBH15G3722414	PVHBH14G200D054	PVHBH14G200I352	7224	female	3	153	1.66	0.686669596	0.102857143	0.149791317	0.002923217
PVHBH15G3722415	PVHBH14G200D054	PVHBH14G200I352	7224	male	3	153	2.97	0.87925533	0.177142857	0.201469188	-0.005411312
PVHBH15G3722416	PVHBH14G200D054	PVHBH14G200I352	7224	female	3	153	2.6	0.673001875	0.117142857	0.174060224	0.004042024
PVHBH15G3722417	PVHBH14G200D054	PVHBH14G200I352	7224	male	3	153	3.4	0.737217942	0.142857143	0.193778711	-0.000912389
PVHBH15G3722418	PVHBH14G200D054	PVHBH14G200I352	7224	NA	3	153	3.05	0.50326793	0.104285714	0.207217087	0.037529687
